# Supplementary material for: Late gene therapy limits the restoration of retinal function in a mouse model of retinitis pigmentosa
Source: Nat Commun. 2023 Dec 12;14:8256. doi: 10.1038/s41467-023-44063-8 (PMC10716155; doi:10.1038/s41467-023-44063-8)
Supplement: Supplementary file 4 — Source Data [file 41467_2023_44063_MOESM4_ESM.xlsx]

## Sheet: fig1
name	condition	age	treatment	percentage_of_wt	photoreceptor_density	counts
1M4M_2021-11-17_mCar_60xz007.nd2	cng	4M	1	0.799398	0.0759428	113.914
1M4M_2021_11_17_mCar_Calb_60xz_sec1006.nd2	cng	4M	1	0.711515	0.0675939	101.391
1M4M_2021_11_17_mCar_Calb_60xz_sec8005.nd2	cng	4M	1	0.77456	0.0735832	110.375
1M5M_2022-02-01_mCarCtBP2_60xz01.nd2	cng	5M	1	0.697422	0.0662551	99.3826
1M5M_2022-02-01_mCarCtBP2_60xz01001.nd2	cng	5M	1	0.729182	0.0692723	103.908
1M5M_2022-02-01_mCarCtBP2_60xz01002.nd2	cng	5M	1	0.711727	0.067614	101.421
1M7M_2022_02_22_0GFAPmCAR60xz007.nd2	cng	7M	1	0.630755	0.0599218	89.8826
1M7M_2022_02_22_mCar_60xz_sec1_007.nd2	cng	7M	1	0.692934	0.0658287	98.7431
1M7M_2022_02_22_mCar_60xz_sec1_009.nd2	cng	7M	1	0.631263	0.05997	89.955
1M7M_2022_02_22_mCar_60xz_sec1_011.nd2	cng	7M	1	0.65687	0.0624026	93.6039
1M7M_2022_02_22_mCar_60xz_sec8_005.nd2	cng	7M	1	0.657895	0.0625001	93.7501
1M7M_2022_02_22_mCar_60xz_sec8_006.nd2	cng	7M	1	0.662876	0.0629733	94.4599
1274991L2LE_1M_60xz001.nd2	cng	1M	0	0.724777	0.0688538	103.281
1274991L2LE_1M_60xz002.nd2	cng	1M	0	0.808141	0.0767734	115.16
1M_12749991L2LE_mCar_60xz004.nd2	cng	1M	0	0.754373	0.0716655	107.498
1M_12749991L2LE_mCar_60xz006.nd2	cng	1M	0	0.766039	0.0727737	109.161
2M4M_2021_10_15_mCar_Calb_60xz.nd2	cng	4M	2	0.450473	0.042795	64.1925
2M4M_2021_10_15_mCar_Calb_60xz001.nd2	cng	4M	2	0.5004	0.047538	71.307
2M4M_2021_10_15_mCar_Calb_60xz002.nd2	cng	4M	2	0.556832	0.052899	79.3485
2M4M_2021_10_15_mCar_Calb_60xz_sec8004.nd2	cng	4M	2	0.516768	0.049093	73.6394
2M4M_2021_11_16_mCar_Calb_60xz_sec4.nd2	cng	4M	2	0.480338	0.0456321	68.4482
2M4M_2021_11_16_mCar_Calb_60xz_sec5002.nd2	cng	4M	2	0.480476	0.0456453	68.4679
2M4M_2021_11_16_mCar_Calb_60xz_sec8003.nd2	cng	4M	2	0.550368	0.0522849	78.4274
2M5M_2021-09-07_mCarCtBP2_60xz01003.nd2	cng	5M	2	0.503634	0.0478452	71.7679
2M5M_2021-09-07_mCarCtBP2_60xz01004.nd2	cng	5M	2	0.465987	0.0442688	66.4031
2M7M_2020_12_18_mCar_60xz_sec1_012.nd2	cng	7M	2	0.407866	0.0387473	58.1209
2M7M_2020_12_18_mCar_60xz_sec8_013.nd2	cng	7M	2	0.409886	0.0389392	58.4088
2M7M_2020_12_18_mCar_60xz_sec8_014.nd2	cng	7M	2	0.403583	0.0383404	57.5106
2M7M_2021_12_06_0_RE_GFAPmCAR60xz013.nd2	cng	7M	2	0.415278	0.0394514	59.1771
2M_2020_12_09_0_mCarPCP2_60xz001.nd2	cng	2M	0	0.486909	0.0462563	69.3845
2M_2020_12_09_mCar_Calb_60xz_sec2_006.nd2	cng	2M	0	0.5316	0.050502	75.753
2M_2020_12_09_mCar_Calb_60xz_sec2_007.nd2	cng	2M	0	0.548399	0.0520979	78.1468
2M_2020_12_09_mCar_Calb_60xz_sec4_005.nd2	cng	2M	0	0.48019	0.045618	68.427
3M4M_2021-12-07-0_mCarGFAP_60xz014.nd2	cng	4M	3	0.281878	0.0267784	40.1676
3M4M_2021-12-07_mCar_60xz011.nd2	cng	4M	3	0.273635	0.0259954	38.993
3M4M_2021-12-07_mCar_60xz013.nd2	cng	4M	3	0.33869	0.0321755	48.2633
3M5M_2022-01-13_mCarCtBP2_60x.nd2	cng	5M	3	0.28	0.0266	39.9
3M7M_2021_11_18_0_RE_GFAPmCAR60xz015.nd2	cng	7M	3	0.258299	0.0245384	36.8076
3M7M_2021_12_14_0_RE_GFAPmCAR60xz018.nd2	cng	7M	3	0.280174	0.0266165	39.9248
3M7M_2021_12_14_0_RE_GFAPmCAR60xz019.nd2	cng	7M	3	0.254213	0.0241503	36.2254
3M7M_2021_12_14_0_RE_GFAPmCAR60xz020.nd2	cng	7M	3	0.259438	0.0246466	36.9699
3M7M_2021_12_14_mCar_Calb_60xz_sec1009.nd2	cng	7M	3	0.25574	0.0242953	36.443
3M7M_2021_12_14_mCar_Calb_60xz_sec1010.nd2	cng	7M	3	0.2672	0.025384	38.076
3M7M_2021_12_14_mCar_Calb_60xz_sec1011.nd2	cng	7M	3	0.288479	0.0274055	41.1083
3M7M_2021_12_14_mCar_Calb_60xz_sec1012.nd2	cng	7M	3	0.249633	0.0237152	35.5727
3M7M_2021_12_14_mCar_Calb_60xz_sec8013.nd2	cng	7M	3	0.265338	0.0252071	37.8107
3M7M_2021_12_14_mCar_Calb_60xz_sec8014.nd2	cng	7M	3	0.286083	0.0271779	40.7669
3M7M_2021_12_15_0GFAPmCAR60xz012.nd2	cng	7M	3	0.244681	0.0232447	34.867
3M7M_2021_12_15_mCar_60xz_sec1_017.nd2	cng	7M	3	0.263261	0.0250098	37.5146
3M7M_2021_12_15_mCar_60xz_sec1_018.nd2	cng	7M	3	0.266733	0.0253396	38.0094
3M7M_2021_12_15_mCar_60xz_sec1_019.nd2	cng	7M	3	0.239248	0.0227286	34.0929
3M_2021_01_07_mCar_60xz.nd2	cng	3M	0	0.33	0.03135	47.025
4M_1416102_mCarCtBP2_60x.nd2	cng	4M	0	0.28	0.0266	39.9
2020-05-19-0_7M_60xz_2041.nd2	cng	7M	0	0.0583946	0.00554749	8.32124
2020-12-17-0_7M_RE_60xz007.nd2	cng	7M	0	0.0885029	0.00840778	12.6117
7M_2020_12_17_0GFAPmCAR60xz005.nd2	cng	7M	0	0.0795692	0.00755907	11.3386
7M_2020_12_17_mCar_60xz_sec1_003.nd2	cng	7M	0	0.0854114	0.00811408	12.1711
7M_2020_12_17_mCar_60xz_sec1_004.nd2	cng	7M	0	0.066673	0.00633393	9.5009
7M_2020_12_17_mCar_60xz_sec8_.nd2	cng	7M	0	0.0871339	0.00827772	12.4166
7M_2020_12_17_mCar_60xz_sec8_001.nd2	cng	7M	0	0.0738835	0.00701893	10.5284
WT_1249152R2LE_2019_09_10_0_calb_mCAR60xz001.nd2		0M	0	0.990989	0.0941439	141.216
WT_2020_12_16_0_RE_GFAPmCAR60xz008.nd2		0M	0	0.94364	0.0896458	134.469
WT_2020_12_16_mCar_Calb_60xz_sec1008.nd2		0M	0	1.0172	0.0966337	144.951
WT_2020_12_16_mCar_Calb_60xz_sec8007.nd2		0M	0	1.03129	0.0979727	146.959
WT_3M5M_mCar_60xz_sec1025.nd2		0M	0	1.0487	0.099626	149.439
WT_3M5M_mCar_60xz_sec8021.nd2		0M	0	1.02367	0.0972486	145.873
WT_3M5M_mCar_60xz_sec8022.nd2		0M	0	0.967738	0.0919351	137.903
WT_3M5M_mCar_60xz_sec8023.nd2		0M	0	0.993527	0.094385	141.578
1249192R2RE_WT_60xz_ms2048.nd2		0M	0	1.03947	0.0987498	148.125
2020-12-16-0_WT_RE_60xz004.nd2		0M	0	0.983664	0.0934481	140.172
						5078.83

## Sheet: fig4a
rf_ttz	animal	age	tx	lightlevel	stim	notx
0.132985	0	4	2	photopic	wn	FALSE
0.178877	0	4	2	photopic	wn	FALSE
0.125853	0	4	2	photopic	wn	FALSE
0.19177	0	4	2	photopic	wn	FALSE
0.126324	0	4	2	photopic	wn	FALSE
0.2081	0	4	2	photopic	wn	FALSE
0.240359	0	4	2	photopic	wn	FALSE
0.147072	0	4	2	photopic	wn	FALSE
0.197694	0	4	2	photopic	wn	FALSE
0.133181	0	4	2	photopic	wn	FALSE
0.103423	0	4	2	photopic	wn	FALSE
0.162119	0	4	2	photopic	wn	FALSE
0.164024	0	4	2	photopic	wn	FALSE
0.253076	0	4	2	photopic	wn	FALSE
0.220743	0	4	2	photopic	wn	FALSE
0.246938	0	4	2	photopic	wn	FALSE
0.170406	0	4	2	photopic	wn	FALSE
0.105074	0	4	2	photopic	wn	FALSE
0.224044	0	4	2	photopic	wn	FALSE
0.161392	0	4	2	photopic	wn	FALSE
0.155251	0	4	2	photopic	wn	FALSE
0.111328	0	4	2	photopic	wn	FALSE
0.138965	0	4	2	photopic	wn	FALSE
0.200582	0	4	2	photopic	wn	FALSE
0.158443	0	4	2	photopic	wn	FALSE
0.197474	0	4	2	photopic	wn	FALSE
0.161542	0	4	2	photopic	wn	FALSE
0.112919	0	4	2	photopic	wn	FALSE
0.141776	0	4	2	photopic	wn	FALSE
0.142735	0	4	2	photopic	wn	FALSE
0.161186	0	4	2	photopic	wn	FALSE
0.154741	0	4	2	photopic	wn	FALSE
0.149785	0	4	2	photopic	wn	FALSE
0.234427	0	4	2	photopic	wn	FALSE
0.216158	0	4	2	photopic	wn	FALSE
0.130711	0	4	2	photopic	wn	FALSE
0.130053	0	4	2	photopic	wn	FALSE
0.195169	0	4	2	photopic	wn	FALSE
0.157855	0	4	2	photopic	wn	FALSE
0.198535	0	4	2	photopic	wn	FALSE
0.192882	0	4	2	photopic	wn	FALSE
0.117976	0	4	2	photopic	wn	FALSE
0.144017	0	4	2	photopic	wn	FALSE
0.120032	0	4	2	photopic	wn	FALSE
0.217745	0	4	2	photopic	wn	FALSE
0.15648	0	4	2	photopic	wn	FALSE
0.162492	0	4	2	photopic	wn	FALSE
0.233418	0	4	2	photopic	wn	FALSE
0.16706	0	4	2	photopic	wn	FALSE
0.128828	0	4	2	photopic	wn	FALSE
0.179301	0	4	2	photopic	wn	FALSE
0.106857	0	4	2	photopic	wn	FALSE
0.176423	0	4	2	photopic	wn	FALSE
0.206771	0	4	2	photopic	wn	FALSE
0.129968	0	4	2	photopic	wn	FALSE
0.222875	0	4	2	photopic	wn	FALSE
0.122957	0	4	2	photopic	wn	FALSE
0.115276	0	4	2	photopic	wn	FALSE
0.188218	0	4	2	photopic	wn	FALSE
0.140496	0	4	2	photopic	wn	FALSE
0.165197	0	4	2	photopic	wn	FALSE
0.170389	0	4	2	photopic	wn	FALSE
0.134397	0	4	2	photopic	wn	FALSE
0.135216	0	4	2	photopic	wn	FALSE
0.156473	0	4	2	photopic	wn	FALSE
0.110501	0	4	2	photopic	wn	FALSE
0.220749	0	4	2	photopic	wn	FALSE
0.192098	0	4	2	photopic	wn	FALSE
0.297421	0	4	2	photopic	wn	FALSE
0.147133	0	4	2	photopic	wn	FALSE
0.195707	0	4	2	photopic	wn	FALSE
0.186018	0	4	2	photopic	wn	FALSE
0.136266	0	4	2	photopic	wn	FALSE
0.318779	0	4	2	photopic	wn	FALSE
0.234884	0	4	2	photopic	wn	FALSE
0.216378	0	4	2	photopic	wn	FALSE
0.135034	0	4	2	photopic	wn	FALSE
0.115876	0	4	2	photopic	wn	FALSE
0.139171	0	4	2	photopic	wn	FALSE
0.133214	0	4	2	photopic	wn	FALSE
0.168058	0	4	2	photopic	wn	FALSE
0.123614	0	4	2	photopic	wn	FALSE
0.176804	0	4	2	photopic	wn	FALSE
0.131941	0	4	2	photopic	wn	FALSE
0.268053	0	4	2	photopic	wn	FALSE
0.132637	0	4	2	photopic	wn	FALSE
0.139684	0	4	2	photopic	wn	FALSE
0.132084	0	4	2	photopic	wn	FALSE
0.152297	0	4	2	photopic	wn	FALSE
0.142804	0	4	2	photopic	wn	FALSE
0.146334	0	4	2	photopic	wn	FALSE
0.148425	0	4	2	photopic	wn	FALSE
0.208861	0	4	2	photopic	wn	FALSE
0.154	0	4	2	photopic	wn	FALSE
0.137779	0	4	2	photopic	wn	FALSE
0.151897	0	4	2	photopic	wn	FALSE
0.153872	0	4	2	photopic	wn	FALSE
0.158603	0	4	2	photopic	wn	FALSE
0.160274	0	4	2	photopic	wn	FALSE
0.162598	0	4	2	photopic	wn	FALSE
0.130963	0	4	2	photopic	wn	FALSE
0.14612	0	4	2	photopic	wn	FALSE
0.169354	0	4	2	photopic	wn	FALSE
0.134421	0	4	2	photopic	wn	FALSE
0.21316	0	4	2	photopic	wn	FALSE
0.11058	0	4	2	photopic	wn	FALSE
0.189612	0	4	2	photopic	wn	FALSE
0.110306	0	4	2	photopic	wn	FALSE
0.147297	0	4	2	photopic	wn	FALSE
0.136849	0	4	2	photopic	wn	FALSE
0.132033	0	4	2	photopic	wn	FALSE
0.161342	0	4	2	photopic	wn	FALSE
0.105747	0	4	2	photopic	wn	FALSE
0.108517	0	4	2	photopic	wn	FALSE
0.139601	0	4	2	photopic	wn	FALSE
0.118288	0	4	2	photopic	wn	FALSE
0.128575	0	4	2	photopic	wn	FALSE
0.166319	0	4	2	photopic	wn	FALSE
0.114622	0	4	2	photopic	wn	FALSE
0.204003	0	4	2	photopic	wn	FALSE
0.163865	0	4	2	photopic	wn	FALSE
0.12309	0	4	2	photopic	wn	FALSE
0.111061	0	4	2	photopic	wn	FALSE
0.119263	0	4	2	photopic	wn	FALSE
0.13318	0	4	2	photopic	wn	FALSE
0.112788	0	4	2	photopic	wn	FALSE
0.201332	0	4	2	photopic	wn	FALSE
0.133256	0	4	2	photopic	wn	FALSE
0.149696	0	4	2	photopic	wn	FALSE
0.112093	0	4	2	photopic	wn	FALSE
0.155923	0	4	2	photopic	wn	FALSE
0.18086	0	4	2	photopic	wn	FALSE
0.172738	0	4	2	photopic	wn	FALSE
0.20474	0	4	2	photopic	wn	FALSE
0.160046	0	4	2	photopic	wn	FALSE
0.145636	0	4	2	photopic	wn	FALSE
0.16279	0	4	2	photopic	wn	FALSE
0.247787	0	4	2	photopic	wn	FALSE
0.290125	0	4	2	photopic	wn	FALSE
0.115736	0	4	2	photopic	wn	FALSE
0.281607	0	4	2	photopic	wn	FALSE
0.181908	0	4	2	photopic	wn	FALSE
0.111384	0	4	2	photopic	wn	FALSE
0.211936	0	4	2	photopic	wn	FALSE
0.155077	0	4	2	photopic	wn	FALSE
0.128069	0	4	2	photopic	wn	FALSE
0.141084	0	4	2	photopic	wn	FALSE
0.123182	0	4	2	photopic	wn	FALSE
0.154013	0	4	2	photopic	wn	FALSE
0.129218	0	4	2	photopic	wn	FALSE
0.119936	0	4	2	photopic	wn	FALSE
0.120754	0	4	2	photopic	wn	FALSE
0.199962	0	4	2	photopic	wn	FALSE
0.143357	0	4	2	photopic	wn	FALSE
0.199696	0	4	2	photopic	wn	FALSE
0.145789	0	4	2	photopic	wn	FALSE
0.214322	0	4	2	photopic	wn	FALSE
0.164212	0	4	2	photopic	wn	FALSE
0.210675	0	4	2	photopic	wn	FALSE
0.154749	0	4	2	photopic	wn	FALSE
0.20087	0	4	2	photopic	wn	FALSE
0.142457	0	4	2	photopic	wn	FALSE
0.146902	0	4	2	photopic	wn	FALSE
0.115283	0	4	2	photopic	wn	FALSE
0.226974	0	4	2	photopic	wn	FALSE
0.162134	0	4	2	photopic	wn	FALSE
0.107672	0	4	2	photopic	wn	FALSE
0.165267	0	4	2	photopic	wn	FALSE
0.13284	0	4	2	photopic	wn	FALSE
0.145292	0	4	2	photopic	wn	FALSE
0.117355	0	4	2	photopic	wn	FALSE
0.145778	0	4	2	photopic	wn	FALSE
0.109312	0	4	2	photopic	wn	FALSE
0.179996	0	4	2	photopic	wn	FALSE
0.185669	0	4	2	photopic	wn	FALSE
0.121543	0	4	2	photopic	wn	FALSE
0.100881	0	4	2	photopic	wn	FALSE
0.132461	0	4	2	photopic	wn	FALSE
0.217841	0	4	2	photopic	wn	FALSE
0.16116	0	4	2	photopic	wn	FALSE
0.158728	0	4	2	photopic	wn	FALSE
0.216661	0	4	2	photopic	wn	FALSE
0.116693	0	4	2	photopic	wn	FALSE
0.164757	0	4	2	photopic	wn	FALSE
0.235886	0	4	2	photopic	wn	FALSE
0.182211	0	4	2	photopic	wn	FALSE
0.124552	0	4	2	photopic	wn	FALSE
0.319371	0	4	2	photopic	wn	FALSE
0.136174	0	4	2	photopic	wn	FALSE
0.149662	0	4	2	photopic	wn	FALSE
0.154648	0	4	2	photopic	wn	FALSE
0.288741	0	4	2	photopic	wn	FALSE
0.17508	0	4	2	photopic	wn	FALSE
0.199465	0	4	2	photopic	wn	FALSE
0.160523	0	4	2	photopic	wn	FALSE
0.15009	0	4	2	photopic	wn	FALSE
0.234229	0	4	2	photopic	wn	FALSE
0.102409	0	4	2	photopic	wn	FALSE
0.218115	0	4	2	photopic	wn	FALSE
0.196175	0	4	2	photopic	wn	FALSE
0.141308	0	4	2	photopic	wn	FALSE
0.142972	0	4	2	photopic	wn	FALSE
0.148154	0	4	2	photopic	wn	FALSE
0.186282	0	4	2	photopic	wn	FALSE
0.141448	0	4	2	photopic	wn	FALSE
0.116635	0	4	2	photopic	wn	FALSE
0.145783	0	4	2	photopic	wn	FALSE
0.122797	0	4	2	photopic	wn	FALSE
0.149488	0	4	2	photopic	wn	FALSE
0.198155	0	4	2	photopic	wn	FALSE
0.125357	0	4	2	photopic	wn	FALSE
0.176643	0	4	2	photopic	wn	FALSE
0.240752	0	4	2	photopic	wn	FALSE
0.114042	0	4	2	photopic	wn	FALSE
0.198537	0	4	2	photopic	wn	FALSE
0.14212	0	4	2	photopic	wn	FALSE
0.130272	0	4	2	photopic	wn	FALSE
0.12114	0	4	2	photopic	wn	FALSE
0.131447	0	4	2	photopic	wn	FALSE
0.20224	0	4	2	photopic	wn	FALSE
0.14293	0	4	2	photopic	wn	FALSE
0.196339	0	4	2	photopic	wn	FALSE
0.183995	0	4	2	photopic	wn	FALSE
0.112063	0	4	2	photopic	wn	FALSE
0.174942	0	4	2	photopic	wn	FALSE
0.244418	0	4	2	photopic	wn	FALSE
0.161752	0	4	2	photopic	wn	FALSE
0.14705	0	4	2	photopic	wn	FALSE
0.119953	0	4	2	photopic	wn	FALSE
0.143236	0	4	2	photopic	wn	FALSE
0.171026	0	4	2	photopic	wn	FALSE
0.21744	0	4	2	photopic	wn	FALSE
0.12053	0	4	2	photopic	wn	FALSE
0.191154	0	4	2	photopic	wn	FALSE
0.293404	0	4	2	photopic	wn	FALSE
0.17223	0	4	2	photopic	wn	FALSE
0.140014	0	4	2	photopic	wn	FALSE
0.131898	0	4	2	photopic	wn	FALSE
0.162711	0	4	2	photopic	wn	FALSE
0.298688	0	4	2	photopic	wn	FALSE
0.138714	0	4	2	photopic	wn	FALSE
0.157327	0	4	2	photopic	wn	FALSE
0.114469	0	4	2	photopic	wn	FALSE
0.208875	0	4	2	photopic	wn	FALSE
0.252035	0	4	2	photopic	wn	FALSE
0.10618	0	4	2	photopic	wn	FALSE
0.204646	0	4	2	photopic	wn	FALSE
0.144684	0	4	2	photopic	wn	FALSE
0.177806	0	4	2	photopic	wn	FALSE
0.124989	0	4	2	photopic	wn	FALSE
0.145979	0	4	2	photopic	wn	FALSE
0.109826	0	4	2	photopic	wn	FALSE
0.144006	0	4	2	photopic	wn	FALSE
0.145622	0	4	2	photopic	wn	FALSE
0.239544	0	4	2	photopic	wn	FALSE
0.165422	0	4	2	photopic	wn	FALSE
0.144737	0	4	2	photopic	wn	FALSE
0.136791	0	4	2	photopic	wn	FALSE
0.119551	0	4	2	photopic	wn	FALSE
0.184174	0	4	2	photopic	wn	FALSE
0.147886	0	4	2	photopic	wn	FALSE
0.112361	0	4	2	photopic	wn	FALSE
0.153203	0	4	2	photopic	wn	FALSE
0.250227	0	4	2	photopic	wn	FALSE
0.231694	0	4	2	photopic	wn	FALSE
0.196698	0	4	2	photopic	wn	FALSE
0.153117	0	4	2	photopic	wn	FALSE
0.221036	0	4	2	photopic	wn	FALSE
0.116976	0	4	2	photopic	wn	FALSE
0.15526	0	4	2	photopic	wn	FALSE
0.105704	0	4	2	photopic	wn	FALSE
0.152978	0	4	2	photopic	wn	FALSE
0.101656	0	4	2	photopic	wn	FALSE
0.132645	0	4	2	photopic	wn	FALSE
0.141094	0	4	2	photopic	wn	FALSE
0.154462	0	4	2	photopic	wn	FALSE
0.223066	0	4	2	photopic	wn	FALSE
0.231841	0	4	2	photopic	wn	FALSE
0.217529	0	4	2	photopic	wn	FALSE
0.135063	0	4	2	photopic	wn	FALSE
0.113167	0	4	2	photopic	wn	FALSE
0.142996	0	4	2	photopic	wn	FALSE
0.186989	0	4	2	photopic	wn	FALSE
0.126242	0	4	2	photopic	wn	FALSE
0.160575	0	4	2	photopic	wn	FALSE
0.117107	0	4	2	photopic	wn	FALSE
0.164556	0	4	2	photopic	wn	FALSE
0.174506	0	4	2	photopic	wn	FALSE
0.155836	0	4	2	photopic	wn	FALSE
0.154776	0	4	2	photopic	wn	FALSE
0.243964	0	4	2	photopic	wn	FALSE
0.307753	0	4	2	photopic	wn	FALSE
0.123264	0	4	2	photopic	wn	FALSE
0.17731	0	4	2	photopic	wn	FALSE
0.161366	0	4	2	photopic	wn	FALSE
0.193241	0	4	2	photopic	wn	FALSE
0.105836	0	4	2	photopic	wn	FALSE
0.223505	0	4	2	photopic	wn	FALSE
0.303464	0	4	2	photopic	wn	FALSE
0.189616	0	4	2	photopic	wn	FALSE
0.157989	0	4	2	photopic	wn	FALSE
0.123233	0	4	2	photopic	wn	FALSE
0.168264	0	4	2	photopic	wn	FALSE
0.129788	0	4	2	photopic	wn	FALSE
0.260305	0	4	2	photopic	wn	FALSE
0.299798	0	4	2	photopic	wn	FALSE
0.133876	0	4	2	photopic	wn	FALSE
0.142895	0	4	2	photopic	wn	FALSE
0.14172	0	4	2	photopic	wn	FALSE
0.143614	0	4	2	photopic	wn	FALSE
0.144045	0	4	2	photopic	wn	FALSE
0.147568	0	4	2	photopic	wn	FALSE
0.130401	0	4	2	photopic	wn	FALSE
0.143022	0	4	2	photopic	wn	FALSE
0.3107	0	4	2	photopic	wn	FALSE
0.127871	0	4	2	photopic	wn	FALSE
0.13769	0	4	2	photopic	wn	FALSE
0.149902	0	4	2	photopic	wn	FALSE
0.112	0	4	2	photopic	wn	FALSE
0.129953	0	4	2	photopic	wn	FALSE
0.160816	0	4	2	photopic	wn	FALSE
0.107365	0	4	2	photopic	wn	FALSE
0.217745	0	4	2	photopic	wn	FALSE
0.127628	0	4	2	photopic	wn	FALSE
0.132435	0	4	2	photopic	wn	FALSE
0.130982	0	4	2	photopic	wn	FALSE
0.104709	0	4	2	photopic	wn	FALSE
0.209629	0	4	2	photopic	wn	FALSE
0.110376	0	4	2	photopic	wn	FALSE
0.163435	0	4	2	photopic	wn	FALSE
0.220628	0	4	2	photopic	wn	FALSE
0.174929	1	4	2	photopic	wn	FALSE
0.233695	1	4	2	photopic	wn	FALSE
0.158706	1	4	2	photopic	wn	FALSE
0.207172	1	4	2	photopic	wn	FALSE
0.214132	1	4	2	photopic	wn	FALSE
0.186455	1	4	2	photopic	wn	FALSE
0.270458	1	4	2	photopic	wn	FALSE
0.180311	1	4	2	photopic	wn	FALSE
0.153771	1	4	2	photopic	wn	FALSE
0.131098	1	4	2	photopic	wn	FALSE
0.179591	1	4	2	photopic	wn	FALSE
0.181937	1	4	2	photopic	wn	FALSE
0.151609	1	4	2	photopic	wn	FALSE
0.196784	1	4	2	photopic	wn	FALSE
0.152865	1	4	2	photopic	wn	FALSE
0.183571	1	4	2	photopic	wn	FALSE
0.248221	1	4	2	photopic	wn	FALSE
0.177932	1	4	2	photopic	wn	FALSE
0.131179	1	4	2	photopic	wn	FALSE
0.251805	1	4	2	photopic	wn	FALSE
0.132703	1	4	2	photopic	wn	FALSE
0.226408	1	4	2	photopic	wn	FALSE
0.186078	1	4	2	photopic	wn	FALSE
0.226423	1	4	2	photopic	wn	FALSE
0.229009	1	4	2	photopic	wn	FALSE
0.116988	1	4	2	photopic	wn	FALSE
0.156635	1	4	2	photopic	wn	FALSE
0.203975	1	4	2	photopic	wn	FALSE
0.27084	1	4	2	photopic	wn	FALSE
0.125699	1	4	2	photopic	wn	FALSE
0.224878	1	4	2	photopic	wn	FALSE
0.22769	1	4	2	photopic	wn	FALSE
0.16837	1	4	2	photopic	wn	FALSE
0.1423	1	4	2	photopic	wn	FALSE
0.221213	1	4	2	photopic	wn	FALSE
0.235153	1	4	2	photopic	wn	FALSE
0.157395	1	4	2	photopic	wn	FALSE
0.176777	1	4	2	photopic	wn	FALSE
0.130622	1	4	2	photopic	wn	FALSE
0.140788	1	4	2	photopic	wn	FALSE
0.177591	1	4	2	photopic	wn	FALSE
0.235953	1	4	2	photopic	wn	FALSE
0.133095	1	4	2	photopic	wn	FALSE
0.144173	1	4	2	photopic	wn	FALSE
0.203799	1	4	2	photopic	wn	FALSE
0.303276	1	4	2	photopic	wn	FALSE
0.169883	1	4	2	photopic	wn	FALSE
0.178362	1	4	2	photopic	wn	FALSE
0.132681	1	4	2	photopic	wn	FALSE
0.160143	1	4	2	photopic	wn	FALSE
0.200268	1	4	2	photopic	wn	FALSE
0.222782	1	4	2	photopic	wn	FALSE
0.219944	1	4	2	photopic	wn	FALSE
0.158162	1	4	2	photopic	wn	FALSE
0.202687	1	4	2	photopic	wn	FALSE
0.189665	1	4	2	photopic	wn	FALSE
0.188653	1	4	2	photopic	wn	FALSE
0.300393	1	4	2	photopic	wn	FALSE
0.18849	1	4	2	photopic	wn	FALSE
0.12222	1	4	2	photopic	wn	FALSE
0.144656	1	4	2	photopic	wn	FALSE
0.213517	1	4	2	photopic	wn	FALSE
0.136677	1	4	2	photopic	wn	FALSE
0.20198	1	4	2	photopic	wn	FALSE
0.190061	1	4	2	photopic	wn	FALSE
0.294721	1	4	2	photopic	wn	FALSE
0.164457	1	4	2	photopic	wn	FALSE
0.124306	1	4	2	photopic	wn	FALSE
0.193469	1	4	2	photopic	wn	FALSE
0.249763	1	4	2	photopic	wn	FALSE
0.19106	1	4	2	photopic	wn	FALSE
0.173164	1	4	2	photopic	wn	FALSE
0.156809	1	4	2	photopic	wn	FALSE
0.21201	1	4	2	photopic	wn	FALSE
0.153943	1	4	2	photopic	wn	FALSE
0.169065	1	4	2	photopic	wn	FALSE
0.228952	1	4	2	photopic	wn	FALSE
0.152994	1	4	2	photopic	wn	FALSE
0.210995	1	4	2	photopic	wn	FALSE
0.162291	1	4	2	photopic	wn	FALSE
0.303138	1	4	2	photopic	wn	FALSE
0.252041	1	4	2	photopic	wn	FALSE
0.179922	1	4	2	photopic	wn	FALSE
0.198661	1	4	2	photopic	wn	FALSE
0.115003	1	4	2	photopic	wn	FALSE
0.168033	1	4	2	photopic	wn	FALSE
0.392849	1	4	2	photopic	wn	FALSE
0.163373	1	4	2	photopic	wn	FALSE
0.190313	1	4	2	photopic	wn	FALSE
0.183949	1	4	2	photopic	wn	FALSE
0.375599	1	4	2	photopic	wn	FALSE
0.254278	1	4	2	photopic	wn	FALSE
0.154703	1	4	2	photopic	wn	FALSE
0.160605	1	4	2	photopic	wn	FALSE
0.152368	1	4	2	photopic	wn	FALSE
0.16234	1	4	2	photopic	wn	FALSE
0.278036	1	4	2	photopic	wn	FALSE
0.159274	1	4	2	photopic	wn	FALSE
0.154671	1	4	2	photopic	wn	FALSE
0.118032	1	4	2	photopic	wn	FALSE
0.164925	1	4	2	photopic	wn	FALSE
0.22376	1	4	2	photopic	wn	FALSE
0.154722	1	4	2	photopic	wn	FALSE
0.155421	1	4	2	photopic	wn	FALSE
0.176297	1	4	2	photopic	wn	FALSE
0.137733	1	4	2	photopic	wn	FALSE
0.15424	1	4	2	photopic	wn	FALSE
0.209325	1	4	2	photopic	wn	FALSE
0.184684	1	4	2	photopic	wn	FALSE
0.127288	1	4	2	photopic	wn	FALSE
0.122216	1	4	2	photopic	wn	FALSE
0.172191	1	4	2	photopic	wn	FALSE
0.149328	1	4	2	photopic	wn	FALSE
0.174317	1	4	2	photopic	wn	FALSE
0.13266	1	4	2	photopic	wn	FALSE
0.207395	1	4	2	photopic	wn	FALSE
0.244492	1	4	2	photopic	wn	FALSE
0.176893	1	4	2	photopic	wn	FALSE
0.226594	1	4	2	photopic	wn	FALSE
0.167871	1	4	2	photopic	wn	FALSE
0.179453	1	4	2	photopic	wn	FALSE
0.168943	1	4	2	photopic	wn	FALSE
0.161121	1	4	2	photopic	wn	FALSE
0.209907	1	4	2	photopic	wn	FALSE
0.155444	1	4	2	photopic	wn	FALSE
0.250581	1	4	2	photopic	wn	FALSE
0.17111	1	4	2	photopic	wn	FALSE
0.22607	1	4	2	photopic	wn	FALSE
0.1778	1	4	2	photopic	wn	FALSE
0.209589	1	4	2	photopic	wn	FALSE
0.1955	1	4	2	photopic	wn	FALSE
0.220513	1	4	2	photopic	wn	FALSE
0.130066	1	4	2	photopic	wn	FALSE
0.127852	1	4	2	photopic	wn	FALSE
0.148663	1	4	2	photopic	wn	FALSE
0.255057	1	4	2	photopic	wn	FALSE
0.154338	1	4	2	photopic	wn	FALSE
0.136658	1	4	2	photopic	wn	FALSE
0.193051	1	4	2	photopic	wn	FALSE
0.121507	1	4	2	photopic	wn	FALSE
0.225127	1	4	2	photopic	wn	FALSE
0.169639	1	4	2	photopic	wn	FALSE
0.275583	1	4	2	photopic	wn	FALSE
0.21953	1	4	2	photopic	wn	FALSE
0.309657	1	4	2	photopic	wn	FALSE
0.192093	1	4	2	photopic	wn	FALSE
0.190823	1	4	2	photopic	wn	FALSE
0.147597	1	4	2	photopic	wn	FALSE
0.270273	1	4	2	photopic	wn	FALSE
0.148208	1	4	2	photopic	wn	FALSE
0.200247	1	4	2	photopic	wn	FALSE
0.233744	1	4	2	photopic	wn	FALSE
0.231887	1	4	2	photopic	wn	FALSE
0.150682	1	4	2	photopic	wn	FALSE
0.182293	1	4	2	photopic	wn	FALSE
0.181354	1	4	2	photopic	wn	FALSE
0.206313	1	4	2	photopic	wn	FALSE
0.230244	1	4	2	photopic	wn	FALSE
0.218158	1	4	2	photopic	wn	FALSE
0.150602	1	4	2	photopic	wn	FALSE
0.19225	1	4	2	photopic	wn	FALSE
0.15663	1	4	2	photopic	wn	FALSE
0.164797	1	4	2	photopic	wn	FALSE
0.191543	1	4	2	photopic	wn	FALSE
0.183556	1	4	2	photopic	wn	FALSE
0.133493	1	4	2	photopic	wn	FALSE
0.222855	1	4	2	photopic	wn	FALSE
0.153945	1	4	2	photopic	wn	FALSE
0.308468	1	4	2	photopic	wn	FALSE
0.267883	1	4	2	photopic	wn	FALSE
0.187119	1	4	2	photopic	wn	FALSE
0.205985	1	4	2	photopic	wn	FALSE
0.183949	1	4	2	photopic	wn	FALSE
0.115281	1	4	2	photopic	wn	FALSE
0.237806	1	4	2	photopic	wn	FALSE
0.195814	1	4	2	photopic	wn	FALSE
0.248002	1	4	2	photopic	wn	FALSE
0.216753	1	4	2	photopic	wn	FALSE
0.188356	1	4	2	photopic	wn	FALSE
0.225397	1	4	2	photopic	wn	FALSE
0.211082	1	4	2	photopic	wn	FALSE
0.186008	1	4	2	photopic	wn	FALSE
0.257047	1	4	2	photopic	wn	FALSE
0.165822	1	4	2	photopic	wn	FALSE
0.170915	1	4	2	photopic	wn	FALSE
0.198399	1	4	2	photopic	wn	FALSE
0.237032	1	4	2	photopic	wn	FALSE
0.165666	1	4	2	photopic	wn	FALSE
0.254361	1	4	2	photopic	wn	FALSE
0.257753	1	4	2	photopic	wn	FALSE
0.157781	1	4	2	photopic	wn	FALSE
0.236666	1	4	2	photopic	wn	FALSE
0.168021	1	4	2	photopic	wn	FALSE
0.219852	1	4	2	photopic	wn	FALSE
0.164879	1	4	2	photopic	wn	FALSE
0.287482	1	4	2	photopic	wn	FALSE
0.181241	1	4	2	photopic	wn	FALSE
0.238587	1	4	2	photopic	wn	FALSE
0.164267	1	4	2	photopic	wn	FALSE
0.11649	1	4	2	photopic	wn	FALSE
0.209753	1	4	2	photopic	wn	FALSE
0.189826	1	4	2	photopic	wn	FALSE
0.159354	1	4	2	photopic	wn	FALSE
0.131406	1	4	2	photopic	wn	FALSE
0.194602	1	4	2	photopic	wn	FALSE
0.233296	1	4	2	photopic	wn	FALSE
0.153211	1	4	2	photopic	wn	FALSE
0.179466	1	4	2	photopic	wn	FALSE
0.17356	1	4	2	photopic	wn	FALSE
0.259628	1	4	2	photopic	wn	FALSE
0.173954	1	4	2	photopic	wn	FALSE
0.139711	1	4	2	photopic	wn	FALSE
0.144873	1	4	2	photopic	wn	FALSE
0.188638	1	4	2	photopic	wn	FALSE
0.260593	1	4	2	photopic	wn	FALSE
0.144708	1	4	2	photopic	wn	FALSE
0.1845	1	4	2	photopic	wn	FALSE
0.177226	1	4	2	photopic	wn	FALSE
0.133776	1	4	2	photopic	wn	FALSE
0.163058	1	4	2	photopic	wn	FALSE
0.256944	1	4	2	photopic	wn	FALSE
0.20635	1	4	2	photopic	wn	FALSE
0.191796	1	4	2	photopic	wn	FALSE
0.213668	1	4	2	photopic	wn	FALSE
0.142168	1	4	2	photopic	wn	FALSE
0.25395	1	4	2	photopic	wn	FALSE
0.191797	1	4	2	photopic	wn	FALSE
0.149531	1	4	2	photopic	wn	FALSE
0.220981	1	4	2	photopic	wn	FALSE
0.140821	1	4	2	photopic	wn	FALSE
0.205355	1	4	2	photopic	wn	FALSE
0.207378	1	4	2	photopic	wn	FALSE
0.144247	1	4	2	photopic	wn	FALSE
0.188636	1	4	2	photopic	wn	FALSE
0.128347	1	4	2	photopic	wn	FALSE
0.140009	1	4	2	photopic	wn	FALSE
0.216461	1	4	2	photopic	wn	FALSE
0.269073	1	4	2	photopic	wn	FALSE
0.292691	1	4	2	photopic	wn	FALSE
0.130974	1	4	2	photopic	wn	FALSE
0.177271	1	4	2	photopic	wn	FALSE
0.262498	1	4	2	photopic	wn	FALSE
0.13643	1	4	2	photopic	wn	FALSE
0.175624	1	4	2	photopic	wn	FALSE
0.173073	1	4	2	photopic	wn	FALSE
0.34048	1	4	2	photopic	wn	FALSE
0.178606	1	4	2	photopic	wn	FALSE
0.219959	1	4	2	photopic	wn	FALSE
0.231299	1	4	2	photopic	wn	FALSE
0.239333	1	4	2	photopic	wn	FALSE
0.174584	1	4	2	photopic	wn	FALSE
0.251896	1	4	2	photopic	wn	FALSE
0.175684	1	4	2	photopic	wn	FALSE
0.179721	1	4	2	photopic	wn	FALSE
0.140271	1	4	2	photopic	wn	FALSE
0.179424	1	4	2	photopic	wn	FALSE
0.304789	1	4	2	photopic	wn	FALSE
0.206694	1	4	2	photopic	wn	FALSE
0.190499	1	4	2	photopic	wn	FALSE
0.147039	1	4	2	photopic	wn	FALSE
0.235624	1	4	2	photopic	wn	FALSE
0.137243	1	4	2	photopic	wn	FALSE
0.288128	1	4	2	photopic	wn	FALSE
0.169588	1	4	2	photopic	wn	FALSE
0.208923	1	4	2	photopic	wn	FALSE
0.166363	1	4	2	photopic	wn	FALSE
0.124908	1	4	2	photopic	wn	FALSE
0.231198	1	4	2	photopic	wn	FALSE
0.110694	1	4	2	photopic	wn	FALSE
0.184407	1	4	2	photopic	wn	FALSE
0.173908	1	4	2	photopic	wn	FALSE
0.278169	1	4	2	photopic	wn	FALSE
0.220305	1	4	2	photopic	wn	FALSE
0.144227	1	4	2	photopic	wn	FALSE
0.195996	1	4	2	photopic	wn	FALSE
0.145674	1	4	2	photopic	wn	FALSE
0.159503	1	4	2	photopic	wn	FALSE
0.199065	1	4	2	photopic	wn	FALSE
0.194242	1	4	2	photopic	wn	FALSE
0.12742	1	4	2	photopic	wn	FALSE
0.227742	1	4	2	photopic	wn	FALSE
0.180249	1	4	2	photopic	wn	FALSE
0.169425	1	4	2	photopic	wn	FALSE
0.134781	1	4	2	photopic	wn	FALSE
0.232513	1	4	2	photopic	wn	FALSE
0.280272	1	4	2	photopic	wn	FALSE
0.216444	1	4	2	photopic	wn	FALSE
0.143913	1	4	2	photopic	wn	FALSE
0.19062	1	4	2	photopic	wn	FALSE
0.136216	1	4	2	photopic	wn	FALSE
0.149915	1	4	2	photopic	wn	FALSE
0.232771	1	4	2	photopic	wn	FALSE
0.276654	1	4	2	photopic	wn	FALSE
0.179148	1	4	2	photopic	wn	FALSE
0.264041	1	4	2	photopic	wn	FALSE
0.158668	1	4	2	photopic	wn	FALSE
0.166469	1	4	2	photopic	wn	FALSE
0.174764	1	4	2	photopic	wn	FALSE
0.210507	1	4	2	photopic	wn	FALSE
0.142069	1	4	2	photopic	wn	FALSE
0.20652	1	4	2	photopic	wn	FALSE
0.306359	1	4	2	photopic	wn	FALSE
0.254676	1	4	2	photopic	wn	FALSE
0.132728	1	4	2	photopic	wn	FALSE
0.169663	1	4	2	photopic	wn	FALSE
0.169191	1	4	2	photopic	wn	FALSE
0.143356	1	4	2	photopic	wn	FALSE
0.174469	1	4	2	photopic	wn	FALSE
0.252454	1	4	2	photopic	wn	FALSE
0.138093	1	4	2	photopic	wn	FALSE
0.143004	1	4	2	photopic	wn	FALSE
0.19693	1	4	2	photopic	wn	FALSE
0.182573	1	4	2	photopic	wn	FALSE
0.216431	1	4	2	photopic	wn	FALSE
0.294065	1	4	2	photopic	wn	FALSE
0.246294	1	4	2	photopic	wn	FALSE
0.226734	1	4	2	photopic	wn	FALSE
0.126487	1	4	2	photopic	wn	FALSE
0.158533	1	4	2	photopic	wn	FALSE
0.228012	1	4	2	photopic	wn	FALSE
0.208002	1	4	2	photopic	wn	FALSE
0.159914	1	4	2	photopic	wn	FALSE
0.186423	1	4	2	photopic	wn	FALSE
0.230919	1	4	2	photopic	wn	FALSE
0.232796	1	4	2	photopic	wn	FALSE
0.288585	1	4	2	photopic	wn	FALSE
0.155575	1	4	2	photopic	wn	FALSE
0.155591	1	4	2	photopic	wn	FALSE
0.2138	1	4	2	photopic	wn	FALSE
0.324958	1	4	2	photopic	wn	FALSE
0.178007	1	4	2	photopic	wn	FALSE
0.202085	2	4	2	photopic	wn	FALSE
0.162756	2	4	2	photopic	wn	FALSE
0.205214	2	4	2	photopic	wn	FALSE
0.117821	2	4	2	photopic	wn	FALSE
0.127506	2	4	2	photopic	wn	FALSE
0.177472	2	4	2	photopic	wn	FALSE
0.200611	2	4	2	photopic	wn	FALSE
0.185667	2	4	2	photopic	wn	FALSE
0.108343	2	4	2	photopic	wn	FALSE
0.194819	2	4	2	photopic	wn	FALSE
0.239355	2	4	2	photopic	wn	FALSE
0.197364	2	4	2	photopic	wn	FALSE
0.211198	2	4	2	photopic	wn	FALSE
0.278934	2	4	2	photopic	wn	FALSE
0.149021	2	4	2	photopic	wn	FALSE
0.234624	2	4	2	photopic	wn	FALSE
0.196152	2	4	2	photopic	wn	FALSE
0.186223	2	4	2	photopic	wn	FALSE
0.23681	2	4	2	photopic	wn	FALSE
0.161289	2	4	2	photopic	wn	FALSE
0.167938	2	4	2	photopic	wn	FALSE
0.136447	2	4	2	photopic	wn	FALSE
0.314781	2	4	2	photopic	wn	FALSE
0.118102	2	4	2	photopic	wn	FALSE
0.15696	2	4	2	photopic	wn	FALSE
0.239395	2	4	2	photopic	wn	FALSE
0.176717	2	4	2	photopic	wn	FALSE
0.137556	2	4	2	photopic	wn	FALSE
0.193464	2	4	2	photopic	wn	FALSE
0.11617	2	4	2	photopic	wn	FALSE
0.177311	2	4	2	photopic	wn	FALSE
0.128579	2	4	2	photopic	wn	FALSE
0.17549	2	4	2	photopic	wn	FALSE
0.13214	2	4	2	photopic	wn	FALSE
0.268242	2	4	2	photopic	wn	FALSE
0.226202	2	4	2	photopic	wn	FALSE
0.161766	2	4	2	photopic	wn	FALSE
0.165369	2	4	2	photopic	wn	FALSE
0.224284	2	4	2	photopic	wn	FALSE
0.112203	2	4	2	photopic	wn	FALSE
0.109849	2	4	2	photopic	wn	FALSE
0.178388	2	4	2	photopic	wn	FALSE
0.187555	2	4	2	photopic	wn	FALSE
0.206241	2	4	2	photopic	wn	FALSE
0.222473	2	4	2	photopic	wn	FALSE
0.202663	2	4	2	photopic	wn	FALSE
0.16392	2	4	2	photopic	wn	FALSE
0.161952	2	4	2	photopic	wn	FALSE
0.167061	2	4	2	photopic	wn	FALSE
0.146639	2	4	2	photopic	wn	FALSE
0.13866	2	4	2	photopic	wn	FALSE
0.178857	2	4	2	photopic	wn	FALSE
0.187252	2	4	2	photopic	wn	FALSE
0.186723	2	4	2	photopic	wn	FALSE
0.195332	2	4	2	photopic	wn	FALSE
0.17071	2	4	2	photopic	wn	FALSE
0.199139	2	4	2	photopic	wn	FALSE
0.330594	2	4	2	photopic	wn	FALSE
0.106107	2	4	2	photopic	wn	FALSE
0.15459	2	4	2	photopic	wn	FALSE
0.177598	2	4	2	photopic	wn	FALSE
0.178134	2	4	2	photopic	wn	FALSE
0.217281	2	4	2	photopic	wn	FALSE
0.107355	2	4	2	photopic	wn	FALSE
0.223042	2	4	2	photopic	wn	FALSE
0.192668	2	4	2	photopic	wn	FALSE
0.260936	2	4	2	photopic	wn	FALSE
0.142832	2	4	2	photopic	wn	FALSE
0.227628	2	4	2	photopic	wn	FALSE
0.237889	2	4	2	photopic	wn	FALSE
0.278554	2	4	2	photopic	wn	FALSE
0.121962	2	4	2	photopic	wn	FALSE
0.179642	2	4	2	photopic	wn	FALSE
0.170617	2	4	2	photopic	wn	FALSE
0.129653	2	4	2	photopic	wn	FALSE
0.134796	2	4	2	photopic	wn	FALSE
0.156846	2	4	2	photopic	wn	FALSE
0.181208	2	4	2	photopic	wn	FALSE
0.137806	2	4	2	photopic	wn	FALSE
0.398096	2	4	2	photopic	wn	FALSE
0.125714	2	4	2	photopic	wn	FALSE
0.23287	2	4	2	photopic	wn	FALSE
0.24789	2	4	2	photopic	wn	FALSE
0.168154	2	4	2	photopic	wn	FALSE
0.189054	2	4	2	photopic	wn	FALSE
0.23709	2	4	2	photopic	wn	FALSE
0.155087	2	4	2	photopic	wn	FALSE
0.330865	2	4	2	photopic	wn	FALSE
0.132225	2	4	2	photopic	wn	FALSE
0.198538	2	4	2	photopic	wn	FALSE
0.21102	2	4	2	photopic	wn	FALSE
0.148091	2	4	2	photopic	wn	FALSE
0.25481	2	4	2	photopic	wn	FALSE
0.199327	2	4	2	photopic	wn	FALSE
0.156881	2	4	2	photopic	wn	FALSE
0.131715	2	4	2	photopic	wn	FALSE
0.139875	2	4	2	photopic	wn	FALSE
0.142814	2	4	2	photopic	wn	FALSE
0.205704	2	4	2	photopic	wn	FALSE
0.115697	2	4	2	photopic	wn	FALSE
0.149172	2	4	2	photopic	wn	FALSE
0.217391	2	4	2	photopic	wn	FALSE
0.212585	2	4	2	photopic	wn	FALSE
0.140669	2	4	2	photopic	wn	FALSE
0.280536	2	4	2	photopic	wn	FALSE
0.142794	2	4	2	photopic	wn	FALSE
0.197476	2	4	2	photopic	wn	FALSE
0.15357	2	4	2	photopic	wn	FALSE
0.132162	2	4	2	photopic	wn	FALSE
0.179123	2	4	2	photopic	wn	FALSE
0.172925	2	4	2	photopic	wn	FALSE
0.140483	2	4	2	photopic	wn	FALSE
0.15449	2	4	2	photopic	wn	FALSE
0.164727	2	4	2	photopic	wn	FALSE
0.174998	2	4	2	photopic	wn	FALSE
0.165544	2	4	2	photopic	wn	FALSE
0.176248	2	4	2	photopic	wn	FALSE
0.180588	2	4	2	photopic	wn	FALSE
0.21241	2	4	2	photopic	wn	FALSE
0.194421	2	4	2	photopic	wn	FALSE
0.130854	2	4	2	photopic	wn	FALSE
0.196729	2	4	2	photopic	wn	FALSE
0.131231	2	4	2	photopic	wn	FALSE
0.173238	2	4	2	photopic	wn	FALSE
0.167984	2	4	2	photopic	wn	FALSE
0.216112	2	4	2	photopic	wn	FALSE
0.254566	2	4	2	photopic	wn	FALSE
0.110931	2	4	2	photopic	wn	FALSE
0.322891	2	4	2	photopic	wn	FALSE
0.188558	2	4	2	photopic	wn	FALSE
0.204082	2	4	2	photopic	wn	FALSE
0.240258	2	4	2	photopic	wn	FALSE
0.339624	2	4	2	photopic	wn	FALSE
0.265379	2	4	2	photopic	wn	FALSE
0.16739	2	4	2	photopic	wn	FALSE
0.191119	2	4	2	photopic	wn	FALSE
0.139385	2	4	2	photopic	wn	FALSE
0.184913	2	4	2	photopic	wn	FALSE
0.109772	2	4	2	photopic	wn	FALSE
0.153734	2	4	2	photopic	wn	FALSE
0.224473	2	4	2	photopic	wn	FALSE
0.213085	2	4	2	photopic	wn	FALSE
0.150765	2	4	2	photopic	wn	FALSE
0.114387	2	4	2	photopic	wn	FALSE
0.115255	2	4	2	photopic	wn	FALSE
0.124044	2	4	2	photopic	wn	FALSE
0.162074	2	4	2	photopic	wn	FALSE
0.232534	2	4	2	photopic	wn	FALSE
0.221242	2	4	2	photopic	wn	FALSE
0.226205	2	4	2	photopic	wn	FALSE
0.194925	2	4	2	photopic	wn	FALSE
0.163039	2	4	2	photopic	wn	FALSE
0.24939	2	4	2	photopic	wn	FALSE
0.315481	2	4	2	photopic	wn	FALSE
0.293054	2	4	2	photopic	wn	FALSE
0.131636	2	4	2	photopic	wn	FALSE
0.215052	2	4	2	photopic	wn	FALSE
0.289492	2	4	2	photopic	wn	FALSE
0.147716	2	4	2	photopic	wn	FALSE
0.126127	2	4	2	photopic	wn	FALSE
0.171083	2	4	2	photopic	wn	FALSE
0.255499	2	4	2	photopic	wn	FALSE
0.147186	2	4	2	photopic	wn	FALSE
0.136813	2	4	2	photopic	wn	FALSE
0.181706	2	4	2	photopic	wn	FALSE
0.164895	2	4	2	photopic	wn	FALSE
0.115063	2	4	2	photopic	wn	FALSE
0.299422	2	4	2	photopic	wn	FALSE
0.161086	2	4	2	photopic	wn	FALSE
0.325892	2	4	2	photopic	wn	FALSE
0.187583	2	4	2	photopic	wn	FALSE
0.154688	2	4	2	photopic	wn	FALSE
0.257398	2	4	2	photopic	wn	FALSE
0.217926	2	4	2	photopic	wn	FALSE
0.159692	2	4	2	photopic	wn	FALSE
0.252977	2	4	2	photopic	wn	FALSE
0.222471	2	4	2	photopic	wn	FALSE
0.182011	2	4	2	photopic	wn	FALSE
0.121798	2	4	2	photopic	wn	FALSE
0.18341	2	4	2	photopic	wn	FALSE
0.198073	2	4	2	photopic	wn	FALSE
0.170873	2	4	2	photopic	wn	FALSE
0.209848	2	4	2	photopic	wn	FALSE
0.245293	2	4	2	photopic	wn	FALSE
0.193039	2	4	2	photopic	wn	FALSE
0.149503	2	4	2	photopic	wn	FALSE
0.29327	2	4	2	photopic	wn	FALSE
0.136588	2	4	2	photopic	wn	FALSE
0.116692	2	4	2	photopic	wn	FALSE
0.149463	2	4	2	photopic	wn	FALSE
0.231982	2	4	2	photopic	wn	FALSE
0.245632	2	4	2	photopic	wn	FALSE
0.114991	2	4	2	photopic	wn	FALSE
0.16696	2	4	2	photopic	wn	FALSE
0.169966	2	4	2	photopic	wn	FALSE
0.271796	2	4	2	photopic	wn	FALSE
0.154764	2	4	2	photopic	wn	FALSE
0.252234	2	4	2	photopic	wn	FALSE
0.134351	2	4	2	photopic	wn	FALSE
0.139149	2	4	2	photopic	wn	FALSE
0.192727	2	4	2	photopic	wn	FALSE
0.196437	2	4	2	photopic	wn	FALSE
0.296237	2	4	2	photopic	wn	FALSE
0.117808	2	4	2	photopic	wn	FALSE
0.203776	2	4	2	photopic	wn	FALSE
0.207137	2	4	2	photopic	wn	FALSE
0.219291	2	4	2	photopic	wn	FALSE
0.19539	2	4	2	photopic	wn	FALSE
0.173546	2	4	2	photopic	wn	FALSE
0.167427	2	4	2	photopic	wn	FALSE
0.170807	2	4	2	photopic	wn	FALSE
0.22082	2	4	2	photopic	wn	FALSE
0.197787	2	4	2	photopic	wn	FALSE
0.285332	2	4	2	photopic	wn	FALSE
0.24696	2	4	2	photopic	wn	FALSE
0.148367	2	4	2	photopic	wn	FALSE
0.157298	2	4	2	photopic	wn	FALSE
0.192796	2	4	2	photopic	wn	FALSE
0.143069	2	4	2	photopic	wn	FALSE
0.128233	2	4	2	photopic	wn	FALSE
0.131929	2	4	2	photopic	wn	FALSE
0.20346	2	4	2	photopic	wn	FALSE
0.15961	2	4	2	photopic	wn	FALSE
0.162484	2	4	2	photopic	wn	FALSE
0.192643	2	4	2	photopic	wn	FALSE
0.190315	2	4	2	photopic	wn	FALSE
0.281821	2	4	2	photopic	wn	FALSE
0.180447	2	4	2	photopic	wn	FALSE
0.203306	2	4	2	photopic	wn	FALSE
0.135635	2	4	2	photopic	wn	FALSE
0.136156	2	4	2	photopic	wn	FALSE
0.164489	2	4	2	photopic	wn	FALSE
0.269887	2	4	2	photopic	wn	FALSE
0.137438	2	4	2	photopic	wn	FALSE
0.186595	2	4	2	photopic	wn	FALSE
0.280112	2	4	2	photopic	wn	FALSE
0.169872	2	4	2	photopic	wn	FALSE
0.120619	2	4	2	photopic	wn	FALSE
0.164233	2	4	2	photopic	wn	FALSE
0.314707	2	4	2	photopic	wn	FALSE
0.123814	2	4	2	photopic	wn	FALSE
0.187872	2	4	2	photopic	wn	FALSE
0.149011	2	4	2	photopic	wn	FALSE
0.297315	2	4	2	photopic	wn	FALSE
0.230705	2	4	2	photopic	wn	FALSE
0.211869	2	4	2	photopic	wn	FALSE
0.139725	2	4	2	photopic	wn	FALSE
0.158673	2	4	2	photopic	wn	FALSE
0.254574	2	4	2	photopic	wn	FALSE
0.159539	2	4	2	photopic	wn	FALSE
0.126704	2	4	2	photopic	wn	FALSE
0.127256	2	4	2	photopic	wn	FALSE
0.159099	2	4	2	photopic	wn	FALSE
0.150975	2	4	2	photopic	wn	FALSE
0.130076	2	4	2	photopic	wn	FALSE
0.1719	2	4	2	photopic	wn	FALSE
0.193687	2	4	2	photopic	wn	FALSE
0.125909	2	4	2	photopic	wn	FALSE
0.13216	2	4	2	photopic	wn	FALSE
0.179295	2	4	2	photopic	wn	FALSE
0.135774	2	4	2	photopic	wn	FALSE
0.131775	2	4	2	photopic	wn	FALSE
0.152904	2	4	2	photopic	wn	FALSE
0.149679	2	4	2	photopic	wn	FALSE
0.187631	2	4	2	photopic	wn	FALSE
0.160829	2	4	2	photopic	wn	FALSE
0.152005	2	4	2	photopic	wn	FALSE
0.196945	2	4	2	photopic	wn	FALSE
0.117288	2	4	2	photopic	wn	FALSE
0.201863	2	4	2	photopic	wn	FALSE
0.142547	2	4	2	photopic	wn	FALSE
0.189594	2	4	2	photopic	wn	FALSE
0.126676	2	4	2	photopic	wn	FALSE
0.144283	2	4	2	photopic	wn	FALSE
0.197241	2	4	2	photopic	wn	FALSE
0.243489	2	4	2	photopic	wn	FALSE
0.165174	2	4	2	photopic	wn	FALSE
0.18012	2	4	2	photopic	wn	FALSE
0.204081	2	4	2	photopic	wn	FALSE
0.121246	2	4	2	photopic	wn	FALSE
0.114736	2	4	2	photopic	wn	FALSE
0.128302	2	4	2	photopic	wn	FALSE
0.163302	2	4	2	photopic	wn	FALSE
0.17777	2	4	2	photopic	wn	FALSE
0.178359	2	4	2	photopic	wn	FALSE
0.129123	2	4	2	photopic	wn	FALSE
0.18335	2	4	2	photopic	wn	FALSE
0.152361	2	4	2	photopic	wn	FALSE
0.171639	2	4	2	photopic	wn	FALSE
0.119374	2	4	2	photopic	wn	FALSE
0.109043	2	4	2	photopic	wn	FALSE
0.129397	2	4	2	photopic	wn	FALSE
0.148198	2	4	2	photopic	wn	FALSE
0.280476	2	4	2	photopic	wn	FALSE
0.177188	2	4	2	photopic	wn	FALSE
0.196066	2	4	2	photopic	wn	FALSE
0.233175	2	4	2	photopic	wn	FALSE
0.168731	2	4	2	photopic	wn	FALSE
0.13018	2	4	2	photopic	wn	FALSE
0.14794	2	4	2	photopic	wn	FALSE
0.148588	2	4	2	photopic	wn	FALSE
0.189265	2	4	2	photopic	wn	FALSE
0.175668	2	4	2	photopic	wn	FALSE
0.223521	2	4	2	photopic	wn	FALSE
0.108781	2	4	2	photopic	wn	FALSE
0.126122	2	4	2	photopic	wn	FALSE
0.256283	2	4	2	photopic	wn	FALSE
0.174783	2	4	2	photopic	wn	FALSE
0.231061	2	4	2	photopic	wn	FALSE
0.128645	2	4	2	photopic	wn	FALSE
0.123066	2	4	2	photopic	wn	FALSE
0.295131	2	4	2	photopic	wn	FALSE
0.140768	2	4	2	photopic	wn	FALSE
0.170779	2	4	2	photopic	wn	FALSE
0.190114	2	4	2	photopic	wn	FALSE
0.163133	2	4	2	photopic	wn	FALSE
0.236157	2	4	2	photopic	wn	FALSE
0.198679	2	4	2	photopic	wn	FALSE
0.198267	2	4	2	photopic	wn	FALSE
0.120287	2	4	2	photopic	wn	FALSE
0.252621	2	4	2	photopic	wn	FALSE
0.147426	2	4	2	photopic	wn	FALSE
0.114955	2	4	2	photopic	wn	FALSE
0.185504	2	4	2	photopic	wn	FALSE
0.196373	2	4	2	photopic	wn	FALSE
0.127436	2	4	2	photopic	wn	FALSE
0.202756	2	4	2	photopic	wn	FALSE
0.237821	2	4	2	photopic	wn	FALSE
0.160786	2	4	2	photopic	wn	FALSE
0.191665	2	4	2	photopic	wn	FALSE
0.148667	2	4	2	photopic	wn	FALSE
0.110458	3	5	2	photopic	wn	FALSE
0.143659	3	5	2	photopic	wn	FALSE
0.113924	3	5	2	photopic	wn	FALSE
0.100544	3	5	2	photopic	wn	FALSE
0.1	3	5	2	photopic	wn	FALSE
0.15938	3	5	2	photopic	wn	FALSE
0.102878	3	5	2	photopic	wn	FALSE
0.100104	3	5	2	photopic	wn	FALSE
0.1	3	5	2	photopic	wn	FALSE
0.123495	3	5	2	photopic	wn	FALSE
0.100086	3	5	2	photopic	wn	FALSE
0.102651	3	5	2	photopic	wn	FALSE
0.1	3	5	2	photopic	wn	FALSE
0.1	3	5	2	photopic	wn	FALSE
0.127734	3	5	2	photopic	wn	FALSE
0.105875	3	5	2	photopic	wn	FALSE
0.104994	3	5	2	photopic	wn	FALSE
0.100058	3	5	2	photopic	wn	FALSE
0.224473	3	5	2	photopic	wn	FALSE
0.203192	3	5	2	photopic	wn	FALSE
0.1	3	5	2	photopic	wn	FALSE
0.100896	3	5	2	photopic	wn	FALSE
0.146171	3	5	2	photopic	wn	FALSE
0.175128	3	5	2	photopic	wn	FALSE
0.100038	3	5	2	photopic	wn	FALSE
0.112101	3	5	2	photopic	wn	FALSE
0.101745	3	5	2	photopic	wn	FALSE
0.118094	3	5	2	photopic	wn	FALSE
0.104685	3	5	2	photopic	wn	FALSE
0.160276	3	5	2	photopic	wn	FALSE
0.102613	3	5	2	photopic	wn	FALSE
0.137932	3	5	2	photopic	wn	FALSE
0.100013	3	5	2	photopic	wn	FALSE
0.100373	3	5	2	photopic	wn	FALSE
0.100067	3	5	2	photopic	wn	FALSE
0.1	3	5	2	photopic	wn	FALSE
0.303191	3	5	2	photopic	wn	FALSE
0.103423	3	5	2	photopic	wn	FALSE
0.1	3	5	2	photopic	wn	FALSE
0.127334	3	5	2	photopic	wn	FALSE
0.1	3	5	2	photopic	wn	FALSE
0.337231	3	5	2	photopic	wn	FALSE
0.27178	3	5	2	photopic	wn	FALSE
0.205289	3	5	2	photopic	wn	FALSE
0.102319	3	5	2	photopic	wn	FALSE
0.100036	3	5	2	photopic	wn	FALSE
0.116023	3	5	2	photopic	wn	FALSE
0.10002	3	5	2	photopic	wn	FALSE
0.113444	3	5	2	photopic	wn	FALSE
0.101459	3	5	2	photopic	wn	FALSE
0.100815	3	5	2	photopic	wn	FALSE
0.100605	3	5	2	photopic	wn	FALSE
0.104671	3	5	2	photopic	wn	FALSE
0.100076	3	5	2	photopic	wn	FALSE
0.100342	3	5	2	photopic	wn	FALSE
0.1	3	5	2	photopic	wn	FALSE
0.103009	3	5	2	photopic	wn	FALSE
0.11796	3	5	2	photopic	wn	FALSE
0.100434	3	5	2	photopic	wn	FALSE
0.100733	3	5	2	photopic	wn	FALSE
0.10136	3	5	2	photopic	wn	FALSE
0.100501	3	5	2	photopic	wn	FALSE
0.100015	3	5	2	photopic	wn	FALSE
0.100388	3	5	2	photopic	wn	FALSE
0.102214	3	5	2	photopic	wn	FALSE
0.106621	3	5	2	photopic	wn	FALSE
0.10069	3	5	2	photopic	wn	FALSE
0.103205	3	5	2	photopic	wn	FALSE
0.214734	3	5	2	photopic	wn	FALSE
0.103977	3	5	2	photopic	wn	FALSE
0.100248	3	5	2	photopic	wn	FALSE
0.120974	3	5	2	photopic	wn	FALSE
0.10332	3	5	2	photopic	wn	FALSE
0.101406	3	5	2	photopic	wn	FALSE
0.10003	3	5	2	photopic	wn	FALSE
0.124871	3	5	2	photopic	wn	FALSE
0.101659	3	5	2	photopic	wn	FALSE
0.101771	3	5	2	photopic	wn	FALSE
0.142863	3	5	2	photopic	wn	FALSE
0.21394	3	5	2	photopic	wn	FALSE
0.10561	3	5	2	photopic	wn	FALSE
0.108686	3	5	2	photopic	wn	FALSE
0.103479	3	5	2	photopic	wn	FALSE
0.15436	3	5	2	photopic	wn	FALSE
0.101023	3	5	2	photopic	wn	FALSE
0.108106	3	5	2	photopic	wn	FALSE
0.100079	3	5	2	photopic	wn	FALSE
0.1	3	5	2	photopic	wn	FALSE
0.113457	3	5	2	photopic	wn	FALSE
0.100023	3	5	2	photopic	wn	FALSE
0.103211	3	5	2	photopic	wn	FALSE
0.100521	3	5	2	photopic	wn	FALSE
0.11949	3	5	2	photopic	wn	FALSE
0.14593	3	5	2	photopic	wn	FALSE
0.100002	3	5	2	photopic	wn	FALSE
0.133423	3	5	2	photopic	wn	FALSE
0.116978	3	5	2	photopic	wn	FALSE
0.144014	3	5	2	photopic	wn	FALSE
0.101362	3	5	2	photopic	wn	FALSE
0.106145	3	5	2	photopic	wn	FALSE
0.101792	3	5	2	photopic	wn	FALSE
0.172549	3	5	2	photopic	wn	FALSE
0.101983	3	5	2	photopic	wn	FALSE
0.236974	3	5	2	photopic	wn	FALSE
0.10001	3	5	2	photopic	wn	FALSE
0.148037	3	5	2	photopic	wn	FALSE
0.2497	3	5	2	photopic	wn	FALSE
0.1	3	5	2	photopic	wn	FALSE
0.101546	3	5	2	photopic	wn	FALSE
0.134646	3	5	2	photopic	wn	FALSE
0.136625	3	5	2	photopic	wn	FALSE
0.127764	3	5	2	photopic	wn	FALSE
0.107275	3	5	2	photopic	wn	FALSE
0.100002	3	5	2	photopic	wn	FALSE
0.13443	3	5	2	photopic	wn	FALSE
0.11983	3	5	2	photopic	wn	FALSE
0.1	3	5	2	photopic	wn	FALSE
0.100766	3	5	2	photopic	wn	FALSE
0.100015	3	5	2	photopic	wn	FALSE
0.100009	3	5	2	photopic	wn	FALSE
0.12755	3	5	2	photopic	wn	FALSE
0.100013	3	5	2	photopic	wn	FALSE
0.146696	3	5	2	photopic	wn	FALSE
0.101097	3	5	2	photopic	wn	FALSE
0.117612	3	5	2	photopic	wn	FALSE
0.19638	3	5	2	photopic	wn	FALSE
0.102862	3	5	2	photopic	wn	FALSE
0.246927	3	5	2	photopic	wn	FALSE
0.24507	3	5	2	photopic	wn	FALSE
0.10019	3	5	2	photopic	wn	FALSE
0.100334	3	5	2	photopic	wn	FALSE
0.109901	3	5	2	photopic	wn	FALSE
0.100151	3	5	2	photopic	wn	FALSE
0.101657	3	5	2	photopic	wn	FALSE
0.433002	3	5	2	photopic	wn	FALSE
0.102079	3	5	2	photopic	wn	FALSE
0.115086	3	5	2	photopic	wn	FALSE
0.117688	3	5	2	photopic	wn	FALSE
0.181752	3	5	2	photopic	wn	FALSE
0.100053	3	5	2	photopic	wn	FALSE
0.103874	3	5	2	photopic	wn	FALSE
0.105698	3	5	2	photopic	wn	FALSE
0.101524	3	5	2	photopic	wn	FALSE
0.100113	3	5	2	photopic	wn	FALSE
0.242518	3	5	2	photopic	wn	FALSE
0.145405	3	5	2	photopic	wn	FALSE
0.178914	3	5	2	photopic	wn	FALSE
0.10048	3	5	2	photopic	wn	FALSE
0.100078	3	5	2	photopic	wn	FALSE
0.239343	3	5	2	photopic	wn	FALSE
0.100387	3	5	2	photopic	wn	FALSE
0.13194	3	5	2	photopic	wn	FALSE
0.10243	3	5	2	photopic	wn	FALSE
0.111039	3	5	2	photopic	wn	FALSE
0.103413	3	5	2	photopic	wn	FALSE
0.108096	3	5	2	photopic	wn	FALSE
0.205773	3	5	2	photopic	wn	FALSE
0.24755	3	5	2	photopic	wn	FALSE
0.100103	3	5	2	photopic	wn	FALSE
0.103499	3	5	2	photopic	wn	FALSE
0.100694	3	5	2	photopic	wn	FALSE
0.287919	3	5	2	photopic	wn	FALSE
0.1	3	5	2	photopic	wn	FALSE
0.100007	3	5	2	photopic	wn	FALSE
0.100258	3	5	2	photopic	wn	FALSE
0.100464	3	5	2	photopic	wn	FALSE
0.114639	3	5	2	photopic	wn	FALSE
0.100006	3	5	2	photopic	wn	FALSE
0.100031	3	5	2	photopic	wn	FALSE
0.122764	3	5	2	photopic	wn	FALSE
0.172399	3	5	2	photopic	wn	FALSE
0.134234	3	5	2	photopic	wn	FALSE
0.112104	3	5	2	photopic	wn	FALSE
0.113098	3	5	2	photopic	wn	FALSE
0.12222	3	5	2	photopic	wn	FALSE
0.133173	3	5	2	photopic	wn	FALSE
0.100265	3	5	2	photopic	wn	FALSE
0.110544	3	5	2	photopic	wn	FALSE
0.100025	3	5	2	photopic	wn	FALSE
0.100205	3	5	2	photopic	wn	FALSE
0.152824	3	5	2	photopic	wn	FALSE
0.104373	3	5	2	photopic	wn	FALSE
0.100041	3	5	2	photopic	wn	FALSE
0.108171	3	5	2	photopic	wn	FALSE
0.187569	3	5	2	photopic	wn	FALSE
0.100223	3	5	2	photopic	wn	FALSE
0.199117	3	5	2	photopic	wn	FALSE
0.128164	3	5	2	photopic	wn	FALSE
0.120517	3	5	2	photopic	wn	FALSE
0.109589	3	5	2	photopic	wn	FALSE
0.155695	3	5	2	photopic	wn	FALSE
0.105831	3	5	2	photopic	wn	FALSE
0.100452	3	5	2	photopic	wn	FALSE
0.100468	3	5	2	photopic	wn	FALSE
0.100174	3	5	2	photopic	wn	FALSE
0.101514	3	5	2	photopic	wn	FALSE
0.100346	3	5	2	photopic	wn	FALSE
0.104297	3	5	2	photopic	wn	FALSE
0.123285	3	5	2	photopic	wn	FALSE
0.142993	3	5	2	photopic	wn	FALSE
0.108901	3	5	2	photopic	wn	FALSE
0.130336	3	5	2	photopic	wn	FALSE
0.223531	3	5	2	photopic	wn	FALSE
0.10566	3	5	2	photopic	wn	FALSE
0.158822	3	5	2	photopic	wn	FALSE
0.100062	3	5	2	photopic	wn	FALSE
0.101747	3	5	2	photopic	wn	FALSE
0.124733	3	5	2	photopic	wn	FALSE
0.100002	3	5	2	photopic	wn	FALSE
0.215495	3	5	2	photopic	wn	FALSE
0.10068	3	5	2	photopic	wn	FALSE
0.109412	3	5	2	photopic	wn	FALSE
0.134731	3	5	2	photopic	wn	FALSE
0.115224	3	5	2	photopic	wn	FALSE
0.208227	3	5	2	photopic	wn	FALSE
0.141344	3	5	2	photopic	wn	FALSE
0.100002	3	5	2	photopic	wn	FALSE
0.100005	3	5	2	photopic	wn	FALSE
0.106314	3	5	2	photopic	wn	FALSE
0.113554	3	5	2	photopic	wn	FALSE
0.143272	3	5	2	photopic	wn	FALSE
0.100002	3	5	2	photopic	wn	FALSE
0.119606	3	5	2	photopic	wn	FALSE
0.100209	3	5	2	photopic	wn	FALSE
0.112076	3	5	2	photopic	wn	FALSE
0.103309	3	5	2	photopic	wn	FALSE
0.132732	3	5	2	photopic	wn	FALSE
0.113197	3	5	2	photopic	wn	FALSE
0.380068	3	5	2	photopic	wn	FALSE
0.10092	3	5	2	photopic	wn	FALSE
0.108801	3	5	2	photopic	wn	FALSE
0.100019	3	5	2	photopic	wn	FALSE
0.100024	3	5	2	photopic	wn	FALSE
0.100004	3	5	2	photopic	wn	FALSE
0.113232	3	5	2	photopic	wn	FALSE
0.1	3	5	2	photopic	wn	FALSE
0.105697	3	5	2	photopic	wn	FALSE
0.102474	3	5	2	photopic	wn	FALSE
0.130409	3	5	2	photopic	wn	FALSE
0.100295	3	5	2	photopic	wn	FALSE
0.112647	3	5	2	photopic	wn	FALSE
0.103032	3	5	2	photopic	wn	FALSE
0.113172	3	5	2	photopic	wn	FALSE
0.100564	3	5	2	photopic	wn	FALSE
0.121867	3	5	2	photopic	wn	FALSE
0.121506	3	5	2	photopic	wn	FALSE
0.288456	3	5	2	photopic	wn	FALSE
0.149645	3	5	2	photopic	wn	FALSE
0.100003	3	5	2	photopic	wn	FALSE
0.100018	3	5	2	photopic	wn	FALSE
0.100758	3	5	2	photopic	wn	FALSE
0.117333	3	5	2	photopic	wn	FALSE
0.140024	3	5	2	photopic	wn	FALSE
0.101238	3	5	2	photopic	wn	FALSE
0.104437	3	5	2	photopic	wn	FALSE
0.101464	3	5	2	photopic	wn	FALSE
0.10012	3	5	2	photopic	wn	FALSE
0.168495	3	5	2	photopic	wn	FALSE
0.1	3	5	2	photopic	wn	FALSE
0.111673	3	5	2	photopic	wn	FALSE
0.100444	3	5	2	photopic	wn	FALSE
0.100004	3	5	2	photopic	wn	FALSE
0.100049	3	5	2	photopic	wn	FALSE
0.217034	3	5	2	photopic	wn	FALSE
0.12012	3	5	2	photopic	wn	FALSE
0.14129	3	5	2	photopic	wn	FALSE
0.100062	3	5	2	photopic	wn	FALSE
0.121631	3	5	2	photopic	wn	FALSE
0.251756	3	5	2	photopic	wn	FALSE
0.100239	3	5	2	photopic	wn	FALSE
0.125989	3	5	2	photopic	wn	FALSE
0.256617	3	5	2	photopic	wn	FALSE
0.130128	3	5	2	photopic	wn	FALSE
0.101847	3	5	2	photopic	wn	FALSE
0.151489	3	5	2	photopic	wn	FALSE
0.163918	3	5	2	photopic	wn	FALSE
0.152215	3	5	2	photopic	wn	FALSE
0.10003	3	5	2	photopic	wn	FALSE
0.115909	3	5	2	photopic	wn	FALSE
0.10027	3	5	2	photopic	wn	FALSE
0.114101	3	5	2	photopic	wn	FALSE
0.100119	3	5	2	photopic	wn	FALSE
0.106089	3	5	2	photopic	wn	FALSE
0.115016	3	5	2	photopic	wn	FALSE
0.117476	3	5	2	photopic	wn	FALSE
0.100013	3	5	2	photopic	wn	FALSE
0.100355	3	5	2	photopic	wn	FALSE
0.100016	3	5	2	photopic	wn	FALSE
0.108891	3	5	2	photopic	wn	FALSE
0.132804	3	5	2	photopic	wn	FALSE
0.382965	3	5	2	photopic	wn	FALSE
0.100012	3	5	2	photopic	wn	FALSE
0.11461	3	5	2	photopic	wn	FALSE
0.100034	3	5	2	photopic	wn	FALSE
0.100657	3	5	2	photopic	wn	FALSE
0.100019	3	5	2	photopic	wn	FALSE
0.10405	3	5	2	photopic	wn	FALSE
0.130853	3	5	2	photopic	wn	FALSE
0.117654	3	5	2	photopic	wn	FALSE
0.393001	3	5	2	photopic	wn	FALSE
0.107681	3	5	2	photopic	wn	FALSE
0.112429	3	5	2	photopic	wn	FALSE
0.102879	3	5	2	photopic	wn	FALSE
0.202035	3	5	2	photopic	wn	FALSE
0.113013	3	5	2	photopic	wn	FALSE
0.122232	3	5	2	photopic	wn	FALSE
0.100464	3	5	2	photopic	wn	FALSE
0.100839	3	5	2	photopic	wn	FALSE
0.10002	3	5	2	photopic	wn	FALSE
0.108079	3	5	2	photopic	wn	FALSE
0.119581	3	5	2	photopic	wn	FALSE
0.110609	3	5	2	photopic	wn	FALSE
0.181911	4	5	2	photopic	wn	FALSE
0.246427	4	5	2	photopic	wn	FALSE
0.115936	4	5	2	photopic	wn	FALSE
0.263192	4	5	2	photopic	wn	FALSE
0.187866	4	5	2	photopic	wn	FALSE
0.216691	4	5	2	photopic	wn	FALSE
0.176934	4	5	2	photopic	wn	FALSE
0.13671	4	5	2	photopic	wn	FALSE
0.117698	4	5	2	photopic	wn	FALSE
0.155098	4	5	2	photopic	wn	FALSE
0.153345	4	5	2	photopic	wn	FALSE
0.111921	4	5	2	photopic	wn	FALSE
0.110322	4	5	2	photopic	wn	FALSE
0.214639	4	5	2	photopic	wn	FALSE
0.241934	4	5	2	photopic	wn	FALSE
0.15606	4	5	2	photopic	wn	FALSE
0.116634	4	5	2	photopic	wn	FALSE
0.124919	4	5	2	photopic	wn	FALSE
0.148454	4	5	2	photopic	wn	FALSE
0.157458	4	5	2	photopic	wn	FALSE
0.174533	4	5	2	photopic	wn	FALSE
0.18136	4	5	2	photopic	wn	FALSE
0.297734	4	5	2	photopic	wn	FALSE
0.358636	4	5	2	photopic	wn	FALSE
0.164693	4	5	2	photopic	wn	FALSE
0.121728	4	5	2	photopic	wn	FALSE
0.159174	4	5	2	photopic	wn	FALSE
0.148196	4	5	2	photopic	wn	FALSE
0.17103	4	5	2	photopic	wn	FALSE
0.201807	4	5	2	photopic	wn	FALSE
0.172125	4	5	2	photopic	wn	FALSE
0.12701	4	5	2	photopic	wn	FALSE
0.152731	4	5	2	photopic	wn	FALSE
0.201543	4	5	2	photopic	wn	FALSE
0.124454	4	5	2	photopic	wn	FALSE
0.121195	4	5	2	photopic	wn	FALSE
0.204329	4	5	2	photopic	wn	FALSE
0.139151	4	5	2	photopic	wn	FALSE
0.163361	4	5	2	photopic	wn	FALSE
0.131922	4	5	2	photopic	wn	FALSE
0.214789	4	5	2	photopic	wn	FALSE
0.145833	4	5	2	photopic	wn	FALSE
0.138354	4	5	2	photopic	wn	FALSE
0.171034	4	5	2	photopic	wn	FALSE
0.13481	4	5	2	photopic	wn	FALSE
0.139003	4	5	2	photopic	wn	FALSE
0.185529	4	5	2	photopic	wn	FALSE
0.156588	4	5	2	photopic	wn	FALSE
0.131141	4	5	2	photopic	wn	FALSE
0.172506	4	5	2	photopic	wn	FALSE
0.219024	4	5	2	photopic	wn	FALSE
0.143517	4	5	2	photopic	wn	FALSE
0.196501	4	5	2	photopic	wn	FALSE
0.139435	4	5	2	photopic	wn	FALSE
0.169161	4	5	2	photopic	wn	FALSE
0.112045	4	5	2	photopic	wn	FALSE
0.159382	4	5	2	photopic	wn	FALSE
0.160036	4	5	2	photopic	wn	FALSE
0.155612	4	5	2	photopic	wn	FALSE
0.172026	4	5	2	photopic	wn	FALSE
0.109209	4	5	2	photopic	wn	FALSE
0.109448	4	5	2	photopic	wn	FALSE
0.152983	4	5	2	photopic	wn	FALSE
0.256584	4	5	2	photopic	wn	FALSE
0.150775	4	5	2	photopic	wn	FALSE
0.108442	4	5	2	photopic	wn	FALSE
0.16836	4	5	2	photopic	wn	FALSE
0.13385	4	5	2	photopic	wn	FALSE
0.179311	4	5	2	photopic	wn	FALSE
0.142102	4	5	2	photopic	wn	FALSE
0.116409	4	5	2	photopic	wn	FALSE
0.141066	4	5	2	photopic	wn	FALSE
0.120669	4	5	2	photopic	wn	FALSE
0.165887	4	5	2	photopic	wn	FALSE
0.12317	4	5	2	photopic	wn	FALSE
0.12324	4	5	2	photopic	wn	FALSE
0.172451	4	5	2	photopic	wn	FALSE
0.212676	4	5	2	photopic	wn	FALSE
0.114473	4	5	2	photopic	wn	FALSE
0.102572	4	5	2	photopic	wn	FALSE
0.187766	4	5	2	photopic	wn	FALSE
0.158283	4	5	2	photopic	wn	FALSE
0.170724	4	5	2	photopic	wn	FALSE
0.152999	4	5	2	photopic	wn	FALSE
0.266741	4	5	2	photopic	wn	FALSE
0.163898	4	5	2	photopic	wn	FALSE
0.131313	4	5	2	photopic	wn	FALSE
0.162765	4	5	2	photopic	wn	FALSE
0.217072	4	5	2	photopic	wn	FALSE
0.182851	4	5	2	photopic	wn	FALSE
0.119918	4	5	2	photopic	wn	FALSE
0.278736	4	5	2	photopic	wn	FALSE
0.107009	4	5	2	photopic	wn	FALSE
0.138517	4	5	2	photopic	wn	FALSE
0.219252	4	5	2	photopic	wn	FALSE
0.219484	4	5	2	photopic	wn	FALSE
0.228154	4	5	2	photopic	wn	FALSE
0.153561	4	5	2	photopic	wn	FALSE
0.106671	4	5	2	photopic	wn	FALSE
0.152511	4	5	2	photopic	wn	FALSE
0.146288	4	5	2	photopic	wn	FALSE
0.218994	4	5	2	photopic	wn	FALSE
0.135462	4	5	2	photopic	wn	FALSE
0.107634	4	5	2	photopic	wn	FALSE
0.144879	4	5	2	photopic	wn	FALSE
0.154675	4	5	2	photopic	wn	FALSE
0.129183	4	5	2	photopic	wn	FALSE
0.146202	4	5	2	photopic	wn	FALSE
0.132524	4	5	2	photopic	wn	FALSE
0.132792	4	5	2	photopic	wn	FALSE
0.191206	4	5	2	photopic	wn	FALSE
0.151708	4	5	2	photopic	wn	FALSE
0.153207	4	5	2	photopic	wn	FALSE
0.168395	4	5	2	photopic	wn	FALSE
0.160338	4	5	2	photopic	wn	FALSE
0.337183	4	5	2	photopic	wn	FALSE
0.24114	4	5	2	photopic	wn	FALSE
0.125356	4	5	2	photopic	wn	FALSE
0.250925	4	5	2	photopic	wn	FALSE
0.123382	4	5	2	photopic	wn	FALSE
0.212261	4	5	2	photopic	wn	FALSE
0.117779	4	5	2	photopic	wn	FALSE
0.213732	4	5	2	photopic	wn	FALSE
0.162699	4	5	2	photopic	wn	FALSE
0.150624	4	5	2	photopic	wn	FALSE
0.102832	4	5	2	photopic	wn	FALSE
0.155293	4	5	2	photopic	wn	FALSE
0.221734	4	5	2	photopic	wn	FALSE
0.168892	4	5	2	photopic	wn	FALSE
0.128975	4	5	2	photopic	wn	FALSE
0.115948	4	5	2	photopic	wn	FALSE
0.165674	4	5	2	photopic	wn	FALSE
0.267625	4	5	2	photopic	wn	FALSE
0.124798	4	5	2	photopic	wn	FALSE
0.130575	4	5	2	photopic	wn	FALSE
0.137715	4	5	2	photopic	wn	FALSE
0.143841	4	5	2	photopic	wn	FALSE
0.203181	4	5	2	photopic	wn	FALSE
0.175638	4	5	2	photopic	wn	FALSE
0.11479	4	5	2	photopic	wn	FALSE
0.33363	4	5	2	photopic	wn	FALSE
0.187319	4	5	2	photopic	wn	FALSE
0.224007	4	5	2	photopic	wn	FALSE
0.441087	4	5	2	photopic	wn	FALSE
0.197829	4	5	2	photopic	wn	FALSE
0.111354	4	5	2	photopic	wn	FALSE
0.113683	4	5	2	photopic	wn	FALSE
0.237651	4	5	2	photopic	wn	FALSE
0.135505	4	5	2	photopic	wn	FALSE
0.107369	4	5	2	photopic	wn	FALSE
0.153193	4	5	2	photopic	wn	FALSE
0.164315	4	5	2	photopic	wn	FALSE
0.208456	4	5	2	photopic	wn	FALSE
0.26454	4	5	2	photopic	wn	FALSE
0.106593	4	5	2	photopic	wn	FALSE
0.1515	4	5	2	photopic	wn	FALSE
0.183961	4	5	2	photopic	wn	FALSE
0.111518	4	5	2	photopic	wn	FALSE
0.175289	4	5	2	photopic	wn	FALSE
0.106124	4	5	2	photopic	wn	FALSE
0.172234	4	5	2	photopic	wn	FALSE
0.164857	4	5	2	photopic	wn	FALSE
0.15385	4	5	2	photopic	wn	FALSE
0.151693	4	5	2	photopic	wn	FALSE
0.156374	4	5	2	photopic	wn	FALSE
0.205719	4	5	2	photopic	wn	FALSE
0.227792	4	5	2	photopic	wn	FALSE
0.165036	4	5	2	photopic	wn	FALSE
0.171767	4	5	2	photopic	wn	FALSE
0.118529	4	5	2	photopic	wn	FALSE
0.200481	4	5	2	photopic	wn	FALSE
0.152009	4	5	2	photopic	wn	FALSE
0.112058	4	5	2	photopic	wn	FALSE
0.166771	4	5	2	photopic	wn	FALSE
0.139439	4	5	2	photopic	wn	FALSE
0.14723	4	5	2	photopic	wn	FALSE
0.285059	4	5	2	photopic	wn	FALSE
0.110399	4	5	2	photopic	wn	FALSE
0.149526	4	5	2	photopic	wn	FALSE
0.131033	4	5	2	photopic	wn	FALSE
0.181328	4	5	2	photopic	wn	FALSE
0.119953	4	5	2	photopic	wn	FALSE
0.129683	4	5	2	photopic	wn	FALSE
0.129281	4	5	2	photopic	wn	FALSE
0.182363	4	5	2	photopic	wn	FALSE
0.245734	4	5	2	photopic	wn	FALSE
0.116297	4	5	2	photopic	wn	FALSE
0.14259	4	5	2	photopic	wn	FALSE
0.130761	4	5	2	photopic	wn	FALSE
0.123919	4	5	2	photopic	wn	FALSE
0.229773	4	5	2	photopic	wn	FALSE
0.172276	4	5	2	photopic	wn	FALSE
0.134146	4	5	2	photopic	wn	FALSE
0.156591	4	5	2	photopic	wn	FALSE
0.142525	4	5	2	photopic	wn	FALSE
0.21518	4	5	2	photopic	wn	FALSE
0.141886	4	5	2	photopic	wn	FALSE
0.248554	4	5	2	photopic	wn	FALSE
0.134199	4	5	2	photopic	wn	FALSE
0.135141	4	5	2	photopic	wn	FALSE
0.138232	4	5	2	photopic	wn	FALSE
0.118111	4	5	2	photopic	wn	FALSE
0.140934	4	5	2	photopic	wn	FALSE
0.17576	4	5	2	photopic	wn	FALSE
0.134718	4	5	2	photopic	wn	FALSE
0.128502	4	5	2	photopic	wn	FALSE
0.146969	4	5	2	photopic	wn	FALSE
0.141629	4	5	2	photopic	wn	FALSE
0.113769	4	5	2	photopic	wn	FALSE
0.187102	4	5	2	photopic	wn	FALSE
0.128722	4	5	2	photopic	wn	FALSE
0.164256	4	5	2	photopic	wn	FALSE
0.131422	4	5	2	photopic	wn	FALSE
0.165429	4	5	2	photopic	wn	FALSE
0.110537	4	5	2	photopic	wn	FALSE
0.270175	4	5	2	photopic	wn	FALSE
0.184543	4	5	2	photopic	wn	FALSE
0.13845	4	5	2	photopic	wn	FALSE
0.206982	4	5	2	photopic	wn	FALSE
0.135535	4	5	2	photopic	wn	FALSE
0.137071	4	5	2	photopic	wn	FALSE
0.14817	4	5	2	photopic	wn	FALSE
0.112902	4	5	2	photopic	wn	FALSE
0.160283	4	5	2	photopic	wn	FALSE
0.136743	4	5	2	photopic	wn	FALSE
0.122602	4	5	2	photopic	wn	FALSE
0.188627	4	5	2	photopic	wn	FALSE
0.231835	4	5	2	photopic	wn	FALSE
0.149871	4	5	2	photopic	wn	FALSE
0.243078	4	5	2	photopic	wn	FALSE
0.120234	4	5	2	photopic	wn	FALSE
0.115672	4	5	2	photopic	wn	FALSE
0.149035	4	5	2	photopic	wn	FALSE
0.160582	4	5	2	photopic	wn	FALSE
0.107802	4	5	2	photopic	wn	FALSE
0.146563	4	5	2	photopic	wn	FALSE
0.131198	4	5	2	photopic	wn	FALSE
0.172424	4	5	2	photopic	wn	FALSE
0.268163	4	5	2	photopic	wn	FALSE
0.137382	4	5	2	photopic	wn	FALSE
0.229442	4	5	2	photopic	wn	FALSE
0.287192	4	5	2	photopic	wn	FALSE
0.166044	4	5	2	photopic	wn	FALSE
0.191277	4	5	2	photopic	wn	FALSE
0.144393	4	5	2	photopic	wn	FALSE
0.119256	4	5	2	photopic	wn	FALSE
0.118152	4	5	2	photopic	wn	FALSE
0.271676	4	5	2	photopic	wn	FALSE
0.132021	4	5	2	photopic	wn	FALSE
0.140623	4	5	2	photopic	wn	FALSE
0.160998	4	5	2	photopic	wn	FALSE
0.105296	4	5	2	photopic	wn	FALSE
0.197877	4	5	2	photopic	wn	FALSE
0.265302	4	5	2	photopic	wn	FALSE
0.150004	4	5	2	photopic	wn	FALSE
0.174024	4	5	2	photopic	wn	FALSE
0.126467	4	5	2	photopic	wn	FALSE
0.152094	4	5	2	photopic	wn	FALSE
0.158147	4	5	2	photopic	wn	FALSE
0.114924	4	5	2	photopic	wn	FALSE
0.171071	4	5	2	photopic	wn	FALSE
0.236052	4	5	2	photopic	wn	FALSE
0.180615	4	5	2	photopic	wn	FALSE
0.133787	4	5	2	photopic	wn	FALSE
0.124189	4	5	2	photopic	wn	FALSE
0.142198	4	5	2	photopic	wn	FALSE
0.144532	4	5	2	photopic	wn	FALSE
0.158247	4	5	2	photopic	wn	FALSE
0.190572	4	5	2	photopic	wn	FALSE
0.105148	4	5	2	photopic	wn	FALSE
0.139016	4	5	2	photopic	wn	FALSE
0.136022	4	5	2	photopic	wn	FALSE
0.184081	4	5	2	photopic	wn	FALSE
0.196131	4	5	2	photopic	wn	FALSE
0.148287	4	5	2	photopic	wn	FALSE
0.192639	4	5	2	photopic	wn	FALSE
0.126538	4	5	2	photopic	wn	FALSE
0.120199	4	5	2	photopic	wn	FALSE
0.143274	4	5	2	photopic	wn	FALSE
0.156768	4	5	2	photopic	wn	FALSE
0.128808	4	5	2	photopic	wn	FALSE
0.185353	4	5	2	photopic	wn	FALSE
0.155724	4	5	2	photopic	wn	FALSE
0.135052	4	5	2	photopic	wn	FALSE
0.120807	4	5	2	photopic	wn	FALSE
0.178814	4	5	2	photopic	wn	FALSE
0.188918	4	5	2	photopic	wn	FALSE
0.216839	4	5	2	photopic	wn	FALSE
0.258683	4	5	2	photopic	wn	FALSE
0.150603	4	5	2	photopic	wn	FALSE
0.227725	4	5	2	photopic	wn	FALSE
0.166115	4	5	2	photopic	wn	FALSE
0.125726	4	5	2	photopic	wn	FALSE
0.156978	4	5	2	photopic	wn	FALSE
0.229834	4	5	2	photopic	wn	FALSE
0.154115	4	5	2	photopic	wn	FALSE
0.192232	4	5	2	photopic	wn	FALSE
0.164085	4	5	2	photopic	wn	FALSE
0.154871	4	5	2	photopic	wn	FALSE
0.176924	4	5	2	photopic	wn	FALSE
0.121674	4	5	2	photopic	wn	FALSE
0.129588	4	5	2	photopic	wn	FALSE
0.179607	4	5	2	photopic	wn	FALSE
0.134131	4	5	2	photopic	wn	FALSE
0.19385	4	5	2	photopic	wn	FALSE
0.237889	4	5	2	photopic	wn	FALSE
0.131881	4	5	2	photopic	wn	FALSE
0.169949	4	5	2	photopic	wn	FALSE
0.167688	4	5	2	photopic	wn	FALSE
0.309762	4	5	2	photopic	wn	FALSE
0.255209	4	5	2	photopic	wn	FALSE
0.125218	4	5	2	photopic	wn	FALSE
0.116286	5	6	2	photopic	wn	FALSE
0.140411	5	6	2	photopic	wn	FALSE
0.180447	5	6	2	photopic	wn	FALSE
0.112256	5	6	2	photopic	wn	FALSE
0.174447	5	6	2	photopic	wn	FALSE
0.160661	5	6	2	photopic	wn	FALSE
0.164965	5	6	2	photopic	wn	FALSE
0.111054	5	6	2	photopic	wn	FALSE
0.122168	5	6	2	photopic	wn	FALSE
0.112654	5	6	2	photopic	wn	FALSE
0.123056	5	6	2	photopic	wn	FALSE
0.179842	5	6	2	photopic	wn	FALSE
0.170539	5	6	2	photopic	wn	FALSE
0.139635	5	6	2	photopic	wn	FALSE
0.116499	5	6	2	photopic	wn	FALSE
0.125305	5	6	2	photopic	wn	FALSE
0.174817	5	6	2	photopic	wn	FALSE
0.127801	5	6	2	photopic	wn	FALSE
0.116757	5	6	2	photopic	wn	FALSE
0.14525	5	6	2	photopic	wn	FALSE
0.105229	5	6	2	photopic	wn	FALSE
0.131499	5	6	2	photopic	wn	FALSE
0.122282	5	6	2	photopic	wn	FALSE
0.153406	5	6	2	photopic	wn	FALSE
0.112548	5	6	2	photopic	wn	FALSE
0.276702	5	6	2	photopic	wn	FALSE
0.266436	5	6	2	photopic	wn	FALSE
0.242957	5	6	2	photopic	wn	FALSE
0.244505	5	6	2	photopic	wn	FALSE
0.13743	5	6	2	photopic	wn	FALSE
0.161276	5	6	2	photopic	wn	FALSE
0.115878	5	6	2	photopic	wn	FALSE
0.139492	5	6	2	photopic	wn	FALSE
0.120683	5	6	2	photopic	wn	FALSE
0.189808	5	6	2	photopic	wn	FALSE
0.101601	5	6	2	photopic	wn	FALSE
0.147689	5	6	2	photopic	wn	FALSE
0.132719	5	6	2	photopic	wn	FALSE
0.117833	5	6	2	photopic	wn	FALSE
0.120256	5	6	2	photopic	wn	FALSE
0.181271	5	6	2	photopic	wn	FALSE
0.104599	5	6	2	photopic	wn	FALSE
0.108111	5	6	2	photopic	wn	FALSE
0.132805	5	6	2	photopic	wn	FALSE
0.114615	5	6	2	photopic	wn	FALSE
0.120958	5	6	2	photopic	wn	FALSE
0.280546	5	6	2	photopic	wn	FALSE
0.1802	5	6	2	photopic	wn	FALSE
0.190198	5	6	2	photopic	wn	FALSE
0.131649	5	6	2	photopic	wn	FALSE
0.134328	5	6	2	photopic	wn	FALSE
0.109895	5	6	2	photopic	wn	FALSE
0.173573	5	6	2	photopic	wn	FALSE
0.156195	5	6	2	photopic	wn	FALSE
0.203871	5	6	2	photopic	wn	FALSE
0.305535	5	6	2	photopic	wn	FALSE
0.181299	5	6	2	photopic	wn	FALSE
0.177824	5	6	2	photopic	wn	FALSE
0.246483	5	6	2	photopic	wn	FALSE
0.193738	5	6	2	photopic	wn	FALSE
0.115675	5	6	2	photopic	wn	FALSE
0.148012	5	6	2	photopic	wn	FALSE
0.137422	5	6	2	photopic	wn	FALSE
0.255115	5	6	2	photopic	wn	FALSE
0.157968	5	6	2	photopic	wn	FALSE
0.176619	5	6	2	photopic	wn	FALSE
0.118161	5	6	2	photopic	wn	FALSE
0.200449	5	6	2	photopic	wn	FALSE
0.118163	5	6	2	photopic	wn	FALSE
0.119026	5	6	2	photopic	wn	FALSE
0.115631	5	6	2	photopic	wn	FALSE
0.125215	5	6	2	photopic	wn	FALSE
0.313132	5	6	2	photopic	wn	FALSE
0.135599	5	6	2	photopic	wn	FALSE
0.153506	5	6	2	photopic	wn	FALSE
0.132441	5	6	2	photopic	wn	FALSE
0.213704	5	6	2	photopic	wn	FALSE
0.144933	5	6	2	photopic	wn	FALSE
0.134948	5	6	2	photopic	wn	FALSE
0.222585	5	6	2	photopic	wn	FALSE
0.303851	5	6	2	photopic	wn	FALSE
0.223472	5	6	2	photopic	wn	FALSE
0.175457	5	6	2	photopic	wn	FALSE
0.124149	5	6	2	photopic	wn	FALSE
0.2057	5	6	2	photopic	wn	FALSE
0.132399	5	6	2	photopic	wn	FALSE
0.141077	5	6	2	photopic	wn	FALSE
0.134558	5	6	2	photopic	wn	FALSE
0.122907	5	6	2	photopic	wn	FALSE
0.132824	5	6	2	photopic	wn	FALSE
0.159477	5	6	2	photopic	wn	FALSE
0.176301	5	6	2	photopic	wn	FALSE
0.173815	5	6	2	photopic	wn	FALSE
0.15489	5	6	2	photopic	wn	FALSE
0.107046	5	6	2	photopic	wn	FALSE
0.191971	5	6	2	photopic	wn	FALSE
0.210441	5	6	2	photopic	wn	FALSE
0.233988	5	6	2	photopic	wn	FALSE
0.121631	5	6	2	photopic	wn	FALSE
0.194051	5	6	2	photopic	wn	FALSE
0.124769	5	6	2	photopic	wn	FALSE
0.104709	5	6	2	photopic	wn	FALSE
0.16977	5	6	2	photopic	wn	FALSE
0.105558	5	6	2	photopic	wn	FALSE
0.168463	5	6	2	photopic	wn	FALSE
0.101178	5	6	2	photopic	wn	FALSE
0.118359	5	6	2	photopic	wn	FALSE
0.109623	5	6	2	photopic	wn	FALSE
0.118403	5	6	2	photopic	wn	FALSE
0.112028	5	6	2	photopic	wn	FALSE
0.102882	5	6	2	photopic	wn	FALSE
0.115632	5	6	2	photopic	wn	FALSE
0.196574	5	6	2	photopic	wn	FALSE
0.110657	5	6	2	photopic	wn	FALSE
0.125497	5	6	2	photopic	wn	FALSE
0.196874	5	6	2	photopic	wn	FALSE
0.109858	5	6	2	photopic	wn	FALSE
0.206445	5	6	2	photopic	wn	FALSE
0.177269	5	6	2	photopic	wn	FALSE
0.163594	5	6	2	photopic	wn	FALSE
0.109555	5	6	2	photopic	wn	FALSE
0.124721	5	6	2	photopic	wn	FALSE
0.279371	5	6	2	photopic	wn	FALSE
0.238599	5	6	2	photopic	wn	FALSE
0.360016	5	6	2	photopic	wn	FALSE
0.23292	5	6	2	photopic	wn	FALSE
0.359564	5	6	2	photopic	wn	FALSE
0.178087	5	6	2	photopic	wn	FALSE
0.134334	5	6	2	photopic	wn	FALSE
0.178438	5	6	2	photopic	wn	FALSE
0.128857	5	6	2	photopic	wn	FALSE
0.130835	5	6	2	photopic	wn	FALSE
0.104841	5	6	2	photopic	wn	FALSE
0.105874	5	6	2	photopic	wn	FALSE
0.187058	5	6	2	photopic	wn	FALSE
0.118099	5	6	2	photopic	wn	FALSE
0.194932	5	6	2	photopic	wn	FALSE
0.178276	5	6	2	photopic	wn	FALSE
0.133809	5	6	2	photopic	wn	FALSE
0.128959	5	6	2	photopic	wn	FALSE
0.109382	5	6	2	photopic	wn	FALSE
0.134424	5	6	2	photopic	wn	FALSE
0.108864	5	6	2	photopic	wn	FALSE
0.124526	5	6	2	photopic	wn	FALSE
0.229954	5	6	2	photopic	wn	FALSE
0.250801	5	6	2	photopic	wn	FALSE
0.162777	5	6	2	photopic	wn	FALSE
0.145633	5	6	2	photopic	wn	FALSE
0.124822	5	6	2	photopic	wn	FALSE
0.10923	5	6	2	photopic	wn	FALSE
0.1823	5	6	2	photopic	wn	FALSE
0.105455	5	6	2	photopic	wn	FALSE
0.132649	5	6	2	photopic	wn	FALSE
0.107071	5	6	2	photopic	wn	FALSE
0.111697	5	6	2	photopic	wn	FALSE
0.137215	5	6	2	photopic	wn	FALSE
0.117416	5	6	2	photopic	wn	FALSE
0.131286	5	6	2	photopic	wn	FALSE
0.243004	5	6	2	photopic	wn	FALSE
0.126316	5	6	2	photopic	wn	FALSE
0.189291	5	6	2	photopic	wn	FALSE
0.197139	5	6	2	photopic	wn	FALSE
0.175017	5	6	2	photopic	wn	FALSE
0.116217	5	6	2	photopic	wn	FALSE
0.128751	5	6	2	photopic	wn	FALSE
0.139789	5	6	2	photopic	wn	FALSE
0.150458	5	6	2	photopic	wn	FALSE
0.292228	5	6	2	photopic	wn	FALSE
0.111226	5	6	2	photopic	wn	FALSE
0.139927	5	6	2	photopic	wn	FALSE
0.195818	5	6	2	photopic	wn	FALSE
0.105027	5	6	2	photopic	wn	FALSE
0.123163	5	6	2	photopic	wn	FALSE
0.142433	5	6	2	photopic	wn	FALSE
0.115367	5	6	2	photopic	wn	FALSE
0.117205	5	6	2	photopic	wn	FALSE
0.200509	5	6	2	photopic	wn	FALSE
0.138671	5	6	2	photopic	wn	FALSE
0.141355	5	6	2	photopic	wn	FALSE
0.185063	5	6	2	photopic	wn	FALSE
0.307869	5	6	2	photopic	wn	FALSE
0.232441	5	6	2	photopic	wn	FALSE
0.139347	5	6	2	photopic	wn	FALSE
0.203487	5	6	2	photopic	wn	FALSE
0.205346	5	6	2	photopic	wn	FALSE
0.129459	5	6	2	photopic	wn	FALSE
0.169657	5	6	2	photopic	wn	FALSE
0.121026	5	6	2	photopic	wn	FALSE
0.21539	5	6	2	photopic	wn	FALSE
0.103763	5	6	2	photopic	wn	FALSE
0.128867	5	6	2	photopic	wn	FALSE
0.156568	5	6	2	photopic	wn	FALSE
0.102009	5	6	2	photopic	wn	FALSE
0.131495	5	6	2	photopic	wn	FALSE
0.131988	5	6	2	photopic	wn	FALSE
0.187979	5	6	2	photopic	wn	FALSE
0.116041	5	6	2	photopic	wn	FALSE
0.129609	5	6	2	photopic	wn	FALSE
0.16311	5	6	2	photopic	wn	FALSE
0.166437	5	6	2	photopic	wn	FALSE
0.12223	6	6	2	photopic	wn	FALSE
0.167348	6	6	2	photopic	wn	FALSE
0.153503	6	6	2	photopic	wn	FALSE
0.100043	6	6	2	photopic	wn	FALSE
0.278349	6	6	2	photopic	wn	FALSE
0.124792	6	6	2	photopic	wn	FALSE
0.115769	6	6	2	photopic	wn	FALSE
0.102723	6	6	2	photopic	wn	FALSE
0.116322	6	6	2	photopic	wn	FALSE
0.100442	6	6	2	photopic	wn	FALSE
0.198181	6	6	2	photopic	wn	FALSE
0.409785	6	6	2	photopic	wn	FALSE
0.100044	6	6	2	photopic	wn	FALSE
0.114786	6	6	2	photopic	wn	FALSE
0.101326	6	6	2	photopic	wn	FALSE
0.130955	6	6	2	photopic	wn	FALSE
0.107749	6	6	2	photopic	wn	FALSE
0.105762	6	6	2	photopic	wn	FALSE
0.115136	6	6	2	photopic	wn	FALSE
0.110468	6	6	2	photopic	wn	FALSE
0.137552	6	6	2	photopic	wn	FALSE
0.100087	6	6	2	photopic	wn	FALSE
0.119359	6	6	2	photopic	wn	FALSE
0.102387	6	6	2	photopic	wn	FALSE
0.163009	6	6	2	photopic	wn	FALSE
0.106054	6	6	2	photopic	wn	FALSE
0.159709	6	6	2	photopic	wn	FALSE
0.10173	6	6	2	photopic	wn	FALSE
0.102636	6	6	2	photopic	wn	FALSE
0.116199	6	6	2	photopic	wn	FALSE
0.134758	6	6	2	photopic	wn	FALSE
0.526953	6	6	2	photopic	wn	FALSE
0.139148	6	6	2	photopic	wn	FALSE
0.124269	6	6	2	photopic	wn	FALSE
0.101067	6	6	2	photopic	wn	FALSE
0.112394	6	6	2	photopic	wn	FALSE
0.124272	6	6	2	photopic	wn	FALSE
0.100947	6	6	2	photopic	wn	FALSE
0.100476	6	6	2	photopic	wn	FALSE
0.12865	6	6	2	photopic	wn	FALSE
0.301356	6	6	2	photopic	wn	FALSE
0.10133	6	6	2	photopic	wn	FALSE
0.115224	6	6	2	photopic	wn	FALSE
0.107633	6	6	2	photopic	wn	FALSE
0.149093	6	6	2	photopic	wn	FALSE
0.103338	6	6	2	photopic	wn	FALSE
0.100323	6	6	2	photopic	wn	FALSE
0.182588	6	6	2	photopic	wn	FALSE
0.330087	6	6	2	photopic	wn	FALSE
0.100009	6	6	2	photopic	wn	FALSE
0.104938	6	6	2	photopic	wn	FALSE
0.100037	6	6	2	photopic	wn	FALSE
0.124386	6	6	2	photopic	wn	FALSE
0.136428	6	6	2	photopic	wn	FALSE
0.10061	6	6	2	photopic	wn	FALSE
0.1	6	6	2	photopic	wn	FALSE
0.115765	6	6	2	photopic	wn	FALSE
0.107105	6	6	2	photopic	wn	FALSE
0.162561	6	6	2	photopic	wn	FALSE
0.100502	6	6	2	photopic	wn	FALSE
0.122734	6	6	2	photopic	wn	FALSE
0.104631	6	6	2	photopic	wn	FALSE
0.101228	6	6	2	photopic	wn	FALSE
0.114122	6	6	2	photopic	wn	FALSE
0.181451	6	6	2	photopic	wn	FALSE
0.104391	6	6	2	photopic	wn	FALSE
0.102052	6	6	2	photopic	wn	FALSE
0.103804	6	6	2	photopic	wn	FALSE
0.175101	6	6	2	photopic	wn	FALSE
0.313741	6	6	2	photopic	wn	FALSE
0.178318	6	6	2	photopic	wn	FALSE
0.11335	6	6	2	photopic	wn	FALSE
0.100004	6	6	2	photopic	wn	FALSE
0.119269	6	6	2	photopic	wn	FALSE
0.10895	6	6	2	photopic	wn	FALSE
0.181405	6	6	2	photopic	wn	FALSE
0.115316	6	6	2	photopic	wn	FALSE
0.100067	6	6	2	photopic	wn	FALSE
0.25062	6	6	2	photopic	wn	FALSE
0.123078	6	6	2	photopic	wn	FALSE
0.153778	6	6	2	photopic	wn	FALSE
0.1	6	6	2	photopic	wn	FALSE
0.128945	6	6	2	photopic	wn	FALSE
0.17549	6	6	2	photopic	wn	FALSE
0.156397	6	6	2	photopic	wn	FALSE
0.100037	6	6	2	photopic	wn	FALSE
0.189668	6	6	2	photopic	wn	FALSE
0.117561	6	6	2	photopic	wn	FALSE
0.114051	6	6	2	photopic	wn	FALSE
0.187978	6	6	2	photopic	wn	FALSE
0.109642	6	6	2	photopic	wn	FALSE
0.100004	6	6	2	photopic	wn	FALSE
0.103492	6	6	2	photopic	wn	FALSE
0.178262	6	6	2	photopic	wn	FALSE
0.257804	6	6	2	photopic	wn	FALSE
0.102343	6	6	2	photopic	wn	FALSE
0.100121	6	6	2	photopic	wn	FALSE
0.109437	6	6	2	photopic	wn	FALSE
0.100007	6	6	2	photopic	wn	FALSE
0.103055	6	6	2	photopic	wn	FALSE
0.104003	6	6	2	photopic	wn	FALSE
0.100981	6	6	2	photopic	wn	FALSE
0.110239	6	6	2	photopic	wn	FALSE
0.100536	6	6	2	photopic	wn	FALSE
0.188924	6	6	2	photopic	wn	FALSE
0.113715	6	6	2	photopic	wn	FALSE
0.106535	6	6	2	photopic	wn	FALSE
0.100995	6	6	2	photopic	wn	FALSE
0.11142	6	6	2	photopic	wn	FALSE
0.143167	6	6	2	photopic	wn	FALSE
0.133618	6	6	2	photopic	wn	FALSE
0.10001	6	6	2	photopic	wn	FALSE
0.114947	6	6	2	photopic	wn	FALSE
0.101454	6	6	2	photopic	wn	FALSE
0.132584	6	6	2	photopic	wn	FALSE
0.100269	6	6	2	photopic	wn	FALSE
0.100005	6	6	2	photopic	wn	FALSE
0.100936	6	6	2	photopic	wn	FALSE
0.120997	6	6	2	photopic	wn	FALSE
0.107257	6	6	2	photopic	wn	FALSE
0.137225	6	6	2	photopic	wn	FALSE
0.162337	6	6	2	photopic	wn	FALSE
0.163545	6	6	2	photopic	wn	FALSE
0.101376	6	6	2	photopic	wn	FALSE
0.34945	6	6	2	photopic	wn	FALSE
0.192148	6	6	2	photopic	wn	FALSE
0.100138	6	6	2	photopic	wn	FALSE
0.133877	6	6	2	photopic	wn	FALSE
0.109363	6	6	2	photopic	wn	FALSE
0.102322	6	6	2	photopic	wn	FALSE
0.133969	6	6	2	photopic	wn	FALSE
0.348106	6	6	2	photopic	wn	FALSE
0.122685	6	6	2	photopic	wn	FALSE
0.101495	6	6	2	photopic	wn	FALSE
0.141876	6	6	2	photopic	wn	FALSE
0.100114	6	6	2	photopic	wn	FALSE
0.101064	6	6	2	photopic	wn	FALSE
0.100512	6	6	2	photopic	wn	FALSE
0.108704	6	6	2	photopic	wn	FALSE
0.104297	6	6	2	photopic	wn	FALSE
0.137384	6	6	2	photopic	wn	FALSE
0.103614	6	6	2	photopic	wn	FALSE
0.117336	6	6	2	photopic	wn	FALSE
0.100048	6	6	2	photopic	wn	FALSE
0.179072	6	6	2	photopic	wn	FALSE
0.101551	6	6	2	photopic	wn	FALSE
0.100995	6	6	2	photopic	wn	FALSE
0.126986	6	6	2	photopic	wn	FALSE
0.100528	6	6	2	photopic	wn	FALSE
0.100394	6	6	2	photopic	wn	FALSE
0.101048	6	6	2	photopic	wn	FALSE
0.123836	6	6	2	photopic	wn	FALSE
0.112812	6	6	2	photopic	wn	FALSE
0.10014	6	6	2	photopic	wn	FALSE
0.120598	6	6	2	photopic	wn	FALSE
0.100005	6	6	2	photopic	wn	FALSE
0.154468	6	6	2	photopic	wn	FALSE
0.1	6	6	2	photopic	wn	FALSE
0.323616	6	6	2	photopic	wn	FALSE
0.11487	6	6	2	photopic	wn	FALSE
0.100035	6	6	2	photopic	wn	FALSE
0.102253	6	6	2	photopic	wn	FALSE
0.100001	6	6	2	photopic	wn	FALSE
0.100054	6	6	2	photopic	wn	FALSE
0.100003	6	6	2	photopic	wn	FALSE
0.162332	6	6	2	photopic	wn	FALSE
0.119747	6	6	2	photopic	wn	FALSE
0.159682	6	6	2	photopic	wn	FALSE
0.104017	6	6	2	photopic	wn	FALSE
0.100534	6	6	2	photopic	wn	FALSE
0.104118	6	6	2	photopic	wn	FALSE
0.13513	6	6	2	photopic	wn	FALSE
0.100001	6	6	2	photopic	wn	FALSE
0.10167	6	6	2	photopic	wn	FALSE
0.11233	6	6	2	photopic	wn	FALSE
0.106548	6	6	2	photopic	wn	FALSE
0.1042	6	6	2	photopic	wn	FALSE
0.105598	6	6	2	photopic	wn	FALSE
0.100093	6	6	2	photopic	wn	FALSE
0.100012	6	6	2	photopic	wn	FALSE
0.124142	6	6	2	photopic	wn	FALSE
0.104571	6	6	2	photopic	wn	FALSE
[truncated: 14,876 more rows]

## Sheet: fig4b
rf_area	animal	age	tx	lightlevel	stim	notx
6922.49	0	4	2	photopic	wn	FALSE
10419.9	0	4	2	photopic	wn	FALSE
6188.95	0	4	2	photopic	wn	FALSE
11210	0	4	2	photopic	wn	FALSE
6240.37	0	4	2	photopic	wn	FALSE
12145.3	0	4	2	photopic	wn	FALSE
13841.3	0	4	2	photopic	wn	FALSE
8163.75	0	4	2	photopic	wn	FALSE
21683.7	0	4	2	photopic	wn	FALSE
11556.8	0	4	2	photopic	wn	FALSE
6941.47	0	4	2	photopic	wn	FALSE
2474.86	0	4	2	photopic	wn	FALSE
17140.7	0	4	2	photopic	wn	FALSE
9299.55	0	4	2	photopic	wn	FALSE
9433.45	0	4	2	photopic	wn	FALSE
15472.8	0	4	2	photopic	wn	FALSE
14469.7	0	4	2	photopic	wn	FALSE
12830.4	0	4	2	photopic	wn	FALSE
15261.8	0	4	2	photopic	wn	FALSE
14168.7	0	4	2	photopic	wn	FALSE
9868.91	0	4	2	photopic	wn	FALSE
2955.5	0	4	2	photopic	wn	FALSE
13004.6	0	4	2	photopic	wn	FALSE
9247.89	0	4	2	photopic	wn	FALSE
8799.81	0	4	2	photopic	wn	FALSE
4249.85	0	4	2	photopic	wn	FALSE
7476.8	0	4	2	photopic	wn	FALSE
11722.6	0	4	2	photopic	wn	FALSE
19699	0	4	2	photopic	wn	FALSE
9035.54	0	4	2	photopic	wn	FALSE
11544.1	0	4	2	photopic	wn	FALSE
9258.59	0	4	2	photopic	wn	FALSE
4511.02	0	4	2	photopic	wn	FALSE
7722.46	0	4	2	photopic	wn	FALSE
7804.33	0	4	2	photopic	wn	FALSE
9233.25	0	4	2	photopic	wn	FALSE
16896.6	0	4	2	photopic	wn	FALSE
8761.54	0	4	2	photopic	wn	FALSE
8380.31	0	4	2	photopic	wn	FALSE
13541.4	0	4	2	photopic	wn	FALSE
12585.3	0	4	2	photopic	wn	FALSE
6698.4	0	4	2	photopic	wn	FALSE
6631.96	0	4	2	photopic	wn	FALSE
11410.1	0	4	2	photopic	wn	FALSE
14066	0	4	2	photopic	wn	FALSE
8992.61	0	4	2	photopic	wn	FALSE
14948.1	0	4	2	photopic	wn	FALSE
11605.2	0	4	2	photopic	wn	FALSE
11275.8	0	4	2	photopic	wn	FALSE
5241.97	0	4	2	photopic	wn	FALSE
7912.39	0	4	2	photopic	wn	FALSE
5507.45	0	4	2	photopic	wn	FALSE
12670.6	0	4	2	photopic	wn	FALSE
8891.37	0	4	2	photopic	wn	FALSE
9325.92	0	4	2	photopic	wn	FALSE
13489.9	0	4	2	photopic	wn	FALSE
9643.03	0	4	2	photopic	wn	FALSE
6506.29	0	4	2	photopic	wn	FALSE
10446.7	0	4	2	photopic	wn	FALSE
3386.1	0	4	2	photopic	wn	FALSE
10263.2	0	4	2	photopic	wn	FALSE
12071.5	0	4	2	photopic	wn	FALSE
6623.3	0	4	2	photopic	wn	FALSE
12943.1	0	4	2	photopic	wn	FALSE
5861.28	0	4	2	photopic	wn	FALSE
4867.82	0	4	2	photopic	wn	FALSE
10997.5	0	4	2	photopic	wn	FALSE
7611.64	0	4	2	photopic	wn	FALSE
9514.93	0	4	2	photopic	wn	FALSE
9867.81	0	4	2	photopic	wn	FALSE
7057.71	0	4	2	photopic	wn	FALSE
7134.86	0	4	2	photopic	wn	FALSE
8890.82	0	4	2	photopic	wn	FALSE
17678.6	0	4	2	photopic	wn	FALSE
4106.3	0	4	2	photopic	wn	FALSE
12830.7	0	4	2	photopic	wn	FALSE
11229.4	0	4	2	photopic	wn	FALSE
16543.8	0	4	2	photopic	wn	FALSE
8168.71	0	4	2	photopic	wn	FALSE
11441.5	0	4	2	photopic	wn	FALSE
10864	0	4	2	photopic	wn	FALSE
7232.45	0	4	2	photopic	wn	FALSE
17990.6	0	4	2	photopic	wn	FALSE
17497	0	4	2	photopic	wn	FALSE
13564.7	0	4	2	photopic	wn	FALSE
12597.2	0	4	2	photopic	wn	FALSE
4800.35	0	4	2	photopic	wn	FALSE
7117.8	0	4	2	photopic	wn	FALSE
4953.85	0	4	2	photopic	wn	FALSE
7495.06	0	4	2	photopic	wn	FALSE
6944.65	0	4	2	photopic	wn	FALSE
9710.93	0	4	2	photopic	wn	FALSE
5937.44	0	4	2	photopic	wn	FALSE
10287.6	0	4	2	photopic	wn	FALSE
6820.69	0	4	2	photopic	wn	FALSE
25698.2	0	4	2	photopic	wn	FALSE
15188.1	0	4	2	photopic	wn	FALSE
11523.7	0	4	2	photopic	wn	FALSE
6888.79	0	4	2	photopic	wn	FALSE
7540.42	0	4	2	photopic	wn	FALSE
6834.7	0	4	2	photopic	wn	FALSE
8575.77	0	4	2	photopic	wn	FALSE
7810.22	0	4	2	photopic	wn	FALSE
8103.8	0	4	2	photopic	wn	FALSE
8272.52	0	4	2	photopic	wn	FALSE
12187.4	0	4	2	photopic	wn	FALSE
8705.66	0	4	2	photopic	wn	FALSE
7370.51	0	4	2	photopic	wn	FALSE
19511.2	0	4	2	photopic	wn	FALSE
8544.91	0	4	2	photopic	wn	FALSE
8695.97	0	4	2	photopic	wn	FALSE
9047.24	0	4	2	photopic	wn	FALSE
9167.99	0	4	2	photopic	wn	FALSE
9333.38	0	4	2	photopic	wn	FALSE
6723.67	0	4	2	photopic	wn	FALSE
8086.31	0	4	2	photopic	wn	FALSE
9798.46	0	4	2	photopic	wn	FALSE
7060.02	0	4	2	photopic	wn	FALSE
12423.1	0	4	2	photopic	wn	FALSE
4120.24	0	4	2	photopic	wn	FALSE
11081.3	0	4	2	photopic	wn	FALSE
4071.68	0	4	2	photopic	wn	FALSE
8181.93	0	4	2	photopic	wn	FALSE
7286	0	4	2	photopic	wn	FALSE
6829.66	0	4	2	photopic	wn	FALSE
9244.36	0	4	2	photopic	wn	FALSE
3126.62	0	4	2	photopic	wn	FALSE
17663.1	0	4	2	photopic	wn	FALSE
3734.95	0	4	2	photopic	wn	FALSE
7533.13	0	4	2	photopic	wn	FALSE
5283.36	0	4	2	photopic	wn	FALSE
6479.99	0	4	2	photopic	wn	FALSE
9592.31	0	4	2	photopic	wn	FALSE
4771.97	0	4	2	photopic	wn	FALSE
11916.5	0	4	2	photopic	wn	FALSE
9422.34	0	4	2	photopic	wn	FALSE
8111.68	0	4	2	photopic	wn	FALSE
5876.79	0	4	2	photopic	wn	FALSE
4204.15	0	4	2	photopic	wn	FALSE
5409.86	0	4	2	photopic	wn	FALSE
15964.9	0	4	2	photopic	wn	FALSE
6941.37	0	4	2	photopic	wn	FALSE
4490.18	0	4	2	photopic	wn	FALSE
11765.3	0	4	2	photopic	wn	FALSE
8442.44	0	4	2	photopic	wn	FALSE
14991.6	0	4	2	photopic	wn	FALSE
6948.75	0	4	2	photopic	wn	FALSE
8373.3	0	4	2	photopic	wn	FALSE
4377.75	0	4	2	photopic	wn	FALSE
8850.01	0	4	2	photopic	wn	FALSE
10545	0	4	2	photopic	wn	FALSE
10023.5	0	4	2	photopic	wn	FALSE
11957.9	0	4	2	photopic	wn	FALSE
9151.63	0	4	2	photopic	wn	FALSE
8046.64	0	4	2	photopic	wn	FALSE
9346.89	0	4	2	photopic	wn	FALSE
14210.6	0	4	2	photopic	wn	FALSE
16212.5	0	4	2	photopic	wn	FALSE
17991	0	4	2	photopic	wn	FALSE
4933.88	0	4	2	photopic	wn	FALSE
15821.4	0	4	2	photopic	wn	FALSE
10610.4	0	4	2	photopic	wn	FALSE
4259.47	0	4	2	photopic	wn	FALSE
12356.4	0	4	2	photopic	wn	FALSE
8786.82	0	4	2	photopic	wn	FALSE
21042.2	0	4	2	photopic	wn	FALSE
6426.99	0	4	2	photopic	wn	FALSE
7662.71	0	4	2	photopic	wn	FALSE
5887.46	0	4	2	photopic	wn	FALSE
8706.64	0	4	2	photopic	wn	FALSE
11628.2	0	4	2	photopic	wn	FALSE
6546.6	0	4	2	photopic	wn	FALSE
14541.5	0	4	2	photopic	wn	FALSE
5003.21	0	4	2	photopic	wn	FALSE
5495.3	0	4	2	photopic	wn	FALSE
5597.2	0	4	2	photopic	wn	FALSE
11687.2	0	4	2	photopic	wn	FALSE
7856.94	0	4	2	photopic	wn	FALSE
11671.9	0	4	2	photopic	wn	FALSE
8059.23	0	4	2	photopic	wn	FALSE
13330	0	4	2	photopic	wn	FALSE
12486.2	0	4	2	photopic	wn	FALSE
9446.55	0	4	2	photopic	wn	FALSE
12287.3	0	4	2	photopic	wn	FALSE
8762.19	0	4	2	photopic	wn	FALSE
11739	0	4	2	photopic	wn	FALSE
7780.71	0	4	2	photopic	wn	FALSE
4530.44	0	4	2	photopic	wn	FALSE
21794.7	0	4	2	photopic	wn	FALSE
8149.95	0	4	2	photopic	wn	FALSE
4868.84	0	4	2	photopic	wn	FALSE
13157.7	0	4	2	photopic	wn	FALSE
9300.58	0	4	2	photopic	wn	FALSE
3562.53	0	4	2	photopic	wn	FALSE
9519.78	0	4	2	photopic	wn	FALSE
6908.51	0	4	2	photopic	wn	FALSE
8018.33	0	4	2	photopic	wn	FALSE
5158.75	0	4	2	photopic	wn	FALSE
8058.32	0	4	2	photopic	wn	FALSE
3888.79	0	4	2	photopic	wn	FALSE
10490.6	0	4	2	photopic	wn	FALSE
10842.6	0	4	2	photopic	wn	FALSE
5693.35	0	4	2	photopic	wn	FALSE
6871.6	0	4	2	photopic	wn	FALSE
12675.7	0	4	2	photopic	wn	FALSE
9231.37	0	4	2	photopic	wn	FALSE
9056.31	0	4	2	photopic	wn	FALSE
12612.4	0	4	2	photopic	wn	FALSE
5068.19	0	4	2	photopic	wn	FALSE
16865.2	0	4	2	photopic	wn	FALSE
9484.46	0	4	2	photopic	wn	FALSE
13615.6	0	4	2	photopic	wn	FALSE
10629.3	0	4	2	photopic	wn	FALSE
6044.28	0	4	2	photopic	wn	FALSE
17523.1	0	4	2	photopic	wn	FALSE
7223.94	0	4	2	photopic	wn	FALSE
8370.6	0	4	2	photopic	wn	FALSE
8754.55	0	4	2	photopic	wn	FALSE
16149.3	0	4	2	photopic	wn	FALSE
10176.5	0	4	2	photopic	wn	FALSE
11658.7	0	4	2	photopic	wn	FALSE
9185.85	0	4	2	photopic	wn	FALSE
8404.32	0	4	2	photopic	wn	FALSE
13531.3	0	4	2	photopic	wn	FALSE
17353.3	0	4	2	photopic	wn	FALSE
12690.4	0	4	2	photopic	wn	FALSE
11468.7	0	4	2	photopic	wn	FALSE
7682.09	0	4	2	photopic	wn	FALSE
15534.5	0	4	2	photopic	wn	FALSE
7824.41	0	4	2	photopic	wn	FALSE
8250.83	0	4	2	photopic	wn	FALSE
14756.2	0	4	2	photopic	wn	FALSE
10880.1	0	4	2	photopic	wn	FALSE
7694.19	0	4	2	photopic	wn	FALSE
5060.19	0	4	2	photopic	wn	FALSE
8058.72	0	4	2	photopic	wn	FALSE
5842.53	0	4	2	photopic	wn	FALSE
8356.89	0	4	2	photopic	wn	FALSE
11583.4	0	4	2	photopic	wn	FALSE
6134.21	0	4	2	photopic	wn	FALSE
10277.3	0	4	2	photopic	wn	FALSE
17193	0	4	2	photopic	wn	FALSE
13861	0	4	2	photopic	wn	FALSE
4685	0	4	2	photopic	wn	FALSE
11605.4	0	4	2	photopic	wn	FALSE
7751.91	0	4	2	photopic	wn	FALSE
6654.12	0	4	2	photopic	wn	FALSE
7090.59	0	4	2	photopic	wn	FALSE
5644.4	0	4	2	photopic	wn	FALSE
6771.87	0	4	2	photopic	wn	FALSE
15484.4	0	4	2	photopic	wn	FALSE
11816.9	0	4	2	photopic	wn	FALSE
16010.9	0	4	2	photopic	wn	FALSE
7820.91	0	4	2	photopic	wn	FALSE
11478.3	0	4	2	photopic	wn	FALSE
10739.9	0	4	2	photopic	wn	FALSE
4372.84	0	4	2	photopic	wn	FALSE
10167.5	0	4	2	photopic	wn	FALSE
14043.9	0	4	2	photopic	wn	FALSE
15570	0	4	2	photopic	wn	FALSE
9273.53	0	4	2	photopic	wn	FALSE
8161.99	0	4	2	photopic	wn	FALSE
5497.46	0	4	2	photopic	wn	FALSE
7846.74	0	4	2	photopic	wn	FALSE
23799.1	0	4	2	photopic	wn	FALSE
9910.24	0	4	2	photopic	wn	FALSE
12654.2	0	4	2	photopic	wn	FALSE
5569.5	0	4	2	photopic	wn	FALSE
11173.4	0	4	2	photopic	wn	FALSE
16361.8	0	4	2	photopic	wn	FALSE
9990	0	4	2	photopic	wn	FALSE
7569.5	0	4	2	photopic	wn	FALSE
6816.38	0	4	2	photopic	wn	FALSE
9341.33	0	4	2	photopic	wn	FALSE
16601	0	4	2	photopic	wn	FALSE
7454.44	0	4	2	photopic	wn	FALSE
8953.86	0	4	2	photopic	wn	FALSE
4749.11	0	4	2	photopic	wn	FALSE
12188.2	0	4	2	photopic	wn	FALSE
19098.6	0	4	2	photopic	wn	FALSE
21480.3	0	4	2	photopic	wn	FALSE
14418.9	0	4	2	photopic	wn	FALSE
12111.8	0	4	2	photopic	wn	FALSE
11952.7	0	4	2	photopic	wn	FALSE
7968.02	0	4	2	photopic	wn	FALSE
10351.7	0	4	2	photopic	wn	FALSE
6093.32	0	4	2	photopic	wn	FALSE
13415.5	0	4	2	photopic	wn	FALSE
8074.75	0	4	2	photopic	wn	FALSE
3984.7	0	4	2	photopic	wn	FALSE
7911.47	0	4	2	photopic	wn	FALSE
19768.8	0	4	2	photopic	wn	FALSE
8045.5	0	4	2	photopic	wn	FALSE
13800.4	0	4	2	photopic	wn	FALSE
15496.4	0	4	2	photopic	wn	FALSE
9530.52	0	4	2	photopic	wn	FALSE
7972.38	0	4	2	photopic	wn	FALSE
7280.66	0	4	2	photopic	wn	FALSE
13850.6	0	4	2	photopic	wn	FALSE
5446.62	0	4	2	photopic	wn	FALSE
10750.9	0	4	2	photopic	wn	FALSE
8229.38	0	4	2	photopic	wn	FALSE
4421.47	0	4	2	photopic	wn	FALSE
15237	0	4	2	photopic	wn	FALSE
8645.15	0	4	2	photopic	wn	FALSE
14330.5	0	4	2	photopic	wn	FALSE
13401.6	0	4	2	photopic	wn	FALSE
11499.1	0	4	2	photopic	wn	FALSE
8638.58	0	4	2	photopic	wn	FALSE
12845.9	0	4	2	photopic	wn	FALSE
5107.12	0	4	2	photopic	wn	FALSE
8800.48	0	4	2	photopic	wn	FALSE
3116.08	0	4	2	photopic	wn	FALSE
8627.96	0	4	2	photopic	wn	FALSE
6889.49	0	4	2	photopic	wn	FALSE
7663.63	0	4	2	photopic	wn	FALSE
8740.58	0	4	2	photopic	wn	FALSE
12953.1	0	4	2	photopic	wn	FALSE
13409.2	0	4	2	photopic	wn	FALSE
12659	0	4	2	photopic	wn	FALSE
7120.49	0	4	2	photopic	wn	FALSE
4550.1	0	4	2	photopic	wn	FALSE
7826.46	0	4	2	photopic	wn	FALSE
10923	0	4	2	photopic	wn	FALSE
6231.49	0	4	2	photopic	wn	FALSE
9189.57	0	4	2	photopic	wn	FALSE
5125.04	0	4	2	photopic	wn	FALSE
9470.49	0	4	2	photopic	wn	FALSE
10139.2	0	4	2	photopic	wn	FALSE
8843.49	0	4	2	photopic	wn	FALSE
8764.22	0	4	2	photopic	wn	FALSE
14021.4	0	4	2	photopic	wn	FALSE
17007.8	0	4	2	photopic	wn	FALSE
5896.99	0	4	2	photopic	wn	FALSE
10320.1	0	4	2	photopic	wn	FALSE
9246.09	0	4	2	photopic	wn	FALSE
11297	0	4	2	photopic	wn	FALSE
3148.47	0	4	2	photopic	wn	FALSE
12976.2	0	4	2	photopic	wn	FALSE
16815.9	0	4	2	photopic	wn	FALSE
11081.6	0	4	2	photopic	wn	FALSE
9002.42	0	4	2	photopic	wn	FALSE
5893.36	0	4	2	photopic	wn	FALSE
9724.92	0	4	2	photopic	wn	FALSE
6605.01	0	4	2	photopic	wn	FALSE
14819.1	0	4	2	photopic	wn	FALSE
16651.1	0	4	2	photopic	wn	FALSE
7008.16	0	4	2	photopic	wn	FALSE
7817.93	0	4	2	photopic	wn	FALSE
7717.63	0	4	2	photopic	wn	FALSE
7878.59	0	4	2	photopic	wn	FALSE
7914.76	0	4	2	photopic	wn	FALSE
8203.81	0	4	2	photopic	wn	FALSE
6667.21	0	4	2	photopic	wn	FALSE
7828.67	0	4	2	photopic	wn	FALSE
13228.8	0	4	2	photopic	wn	FALSE
17139.1	0	4	2	photopic	wn	FALSE
6406.13	0	4	2	photopic	wn	FALSE
7362.42	0	4	2	photopic	wn	FALSE
12372.9	0	4	2	photopic	wn	FALSE
8389.56	0	4	2	photopic	wn	FALSE
4362.44	0	4	2	photopic	wn	FALSE
20654.9	0	4	2	photopic	wn	FALSE
6621.8	0	4	2	photopic	wn	FALSE
9206.85	0	4	2	photopic	wn	FALSE
3497.4	0	4	2	photopic	wn	FALSE
12670.6	0	4	2	photopic	wn	FALSE
6380.39	0	4	2	photopic	wn	FALSE
6869.08	0	4	2	photopic	wn	FALSE
6725.56	0	4	2	photopic	wn	FALSE
2857.83	0	4	2	photopic	wn	FALSE
12229.8	0	4	2	photopic	wn	FALSE
4084.16	0	4	2	photopic	wn	FALSE
9392.22	0	4	2	photopic	wn	FALSE
12824.3	0	4	2	photopic	wn	FALSE
8615.29	0	4	2	photopic	wn	FALSE
15037.5	0	4	2	photopic	wn	FALSE
9388.87	0	4	2	photopic	wn	FALSE
6845.65	0	4	2	photopic	wn	FALSE
7648.55	0	4	2	photopic	wn	FALSE
9423.75	0	4	2	photopic	wn	FALSE
14719.4	0	4	2	photopic	wn	FALSE
10532.4	0	4	2	photopic	wn	FALSE
1189.08	0	4	2	photopic	wn	FALSE
4542.08	0	4	2	photopic	wn	FALSE
7686.66	0	4	2	photopic	wn	FALSE
10700.4	0	4	2	photopic	wn	FALSE
2224.54	0	4	2	photopic	wn	FALSE
15626.9	0	4	2	photopic	wn	FALSE
7002.92	0	4	2	photopic	wn	FALSE
6472.83	0	4	2	photopic	wn	FALSE
4020.48	0	4	2	photopic	wn	FALSE
4296.23	0	4	2	photopic	wn	FALSE
9779.82	0	4	2	photopic	wn	FALSE
12282.6	0	4	2	photopic	wn	FALSE
2717.69	0	4	2	photopic	wn	FALSE
5633.87	0	4	2	photopic	wn	FALSE
12450.5	0	4	2	photopic	wn	FALSE
7573.76	0	4	2	photopic	wn	FALSE
12841	0	4	2	photopic	wn	FALSE
9532.82	0	4	2	photopic	wn	FALSE
10931	0	4	2	photopic	wn	FALSE
6637.57	0	4	2	photopic	wn	FALSE
13060.2	0	4	2	photopic	wn	FALSE
16736.8	0	4	2	photopic	wn	FALSE
6264.96	0	4	2	photopic	wn	FALSE
3853.92	0	4	2	photopic	wn	FALSE
9004.67	0	4	2	photopic	wn	FALSE
11860.2	0	4	2	photopic	wn	FALSE
4678.17	0	4	2	photopic	wn	FALSE
11408.9	0	4	2	photopic	wn	FALSE
10682.7	0	4	2	photopic	wn	FALSE
17843.9	0	4	2	photopic	wn	FALSE
9378.63	0	4	2	photopic	wn	FALSE
7952.3	0	4	2	photopic	wn	FALSE
5188.51	0	4	2	photopic	wn	FALSE
7327.02	0	4	2	photopic	wn	FALSE
7932.87	0	4	2	photopic	wn	FALSE
8752.01	0	4	2	photopic	wn	FALSE
5508.92	0	4	2	photopic	wn	FALSE
2992.49	0	4	2	photopic	wn	FALSE
12316.1	0	4	2	photopic	wn	FALSE
5361.89	0	4	2	photopic	wn	FALSE
6021.27	0	4	2	photopic	wn	FALSE
10050	0	4	2	photopic	wn	FALSE
5305.01	0	4	2	photopic	wn	FALSE
11086.9	0	4	2	photopic	wn	FALSE
5311.25	0	4	2	photopic	wn	FALSE
11313	0	4	2	photopic	wn	FALSE
6062.44	0	4	2	photopic	wn	FALSE
9882.36	0	4	2	photopic	wn	FALSE
8198.88	0	4	2	photopic	wn	FALSE
5077.89	0	4	2	photopic	wn	FALSE
9563.24	0	4	2	photopic	wn	FALSE
15889.7	0	4	2	photopic	wn	FALSE
8396.11	0	4	2	photopic	wn	FALSE
17487	0	4	2	photopic	wn	FALSE
5288.6	0	4	2	photopic	wn	FALSE
5855.37	0	4	2	photopic	wn	FALSE
5753.36	0	4	2	photopic	wn	FALSE
9736.91	0	4	2	photopic	wn	FALSE
7766.89	0	4	2	photopic	wn	FALSE
10672	0	4	2	photopic	wn	FALSE
7693.45	0	4	2	photopic	wn	FALSE
11465.2	0	4	2	photopic	wn	FALSE
7917.27	0	4	2	photopic	wn	FALSE
17803.5	0	4	2	photopic	wn	FALSE
6527.07	0	4	2	photopic	wn	FALSE
10993.2	0	4	2	photopic	wn	FALSE
6023.82	0	4	2	photopic	wn	FALSE
10547.4	0	4	2	photopic	wn	FALSE
9286.62	0	4	2	photopic	wn	FALSE
3685.11	0	4	2	photopic	wn	FALSE
8850.77	0	4	2	photopic	wn	FALSE
17700.6	0	4	2	photopic	wn	FALSE
13430.8	0	4	2	photopic	wn	FALSE
10212.1	0	4	2	photopic	wn	FALSE
5050.54	0	4	2	photopic	wn	FALSE
17587.3	0	4	2	photopic	wn	FALSE
9891.7	0	4	2	photopic	wn	FALSE
7578.66	0	4	2	photopic	wn	FALSE
6414.84	0	4	2	photopic	wn	FALSE
11063.5	0	4	2	photopic	wn	FALSE
18799.5	0	4	2	photopic	wn	FALSE
12886	0	4	2	photopic	wn	FALSE
8157.02	0	4	2	photopic	wn	FALSE
7708.99	0	4	2	photopic	wn	FALSE
11355.8	0	4	2	photopic	wn	FALSE
12308.6	0	4	2	photopic	wn	FALSE
9598.09	0	4	2	photopic	wn	FALSE
19221.1	0	4	2	photopic	wn	FALSE
9203.35	0	4	2	photopic	wn	FALSE
6657.43	0	4	2	photopic	wn	FALSE
12460.4	0	4	2	photopic	wn	FALSE
2501.04	0	4	2	photopic	wn	FALSE
11569.3	0	4	2	photopic	wn	FALSE
12204.7	0	4	2	photopic	wn	FALSE
8500.94	0	4	2	photopic	wn	FALSE
5279.59	0	4	2	photopic	wn	FALSE
7801.53	0	4	2	photopic	wn	FALSE
6505.45	0	4	2	photopic	wn	FALSE
14399.9	0	4	2	photopic	wn	FALSE
7388.2	0	4	2	photopic	wn	FALSE
7351.79	0	4	2	photopic	wn	FALSE
4981.43	0	4	2	photopic	wn	FALSE
9403.62	0	4	2	photopic	wn	FALSE
13572	0	4	2	photopic	wn	FALSE
7065.23	0	4	2	photopic	wn	FALSE
6994.49	0	4	2	photopic	wn	FALSE
16863.8	0	4	2	photopic	wn	FALSE
8404.97	0	4	2	photopic	wn	FALSE
8781.79	0	4	2	photopic	wn	FALSE
6924.95	0	4	2	photopic	wn	FALSE
15107.1	0	4	2	photopic	wn	FALSE
5666.46	0	4	2	photopic	wn	FALSE
14691	0	4	2	photopic	wn	FALSE
14349.2	0	4	2	photopic	wn	FALSE
7517.41	0	4	2	photopic	wn	FALSE
14684.3	0	4	2	photopic	wn	FALSE
15846.8	0	4	2	photopic	wn	FALSE
12709.3	0	4	2	photopic	wn	FALSE
3016.47	0	4	2	photopic	wn	FALSE
5133.37	0	4	2	photopic	wn	FALSE
4512.55	0	4	2	photopic	wn	FALSE
10337.3	0	4	2	photopic	wn	FALSE
12150.7	0	4	2	photopic	wn	FALSE
14928.2	0	4	2	photopic	wn	FALSE
8847.91	0	4	2	photopic	wn	FALSE
12031.2	0	4	2	photopic	wn	FALSE
11477.5	0	4	2	photopic	wn	FALSE
6444.47	0	4	2	photopic	wn	FALSE
8213.66	0	4	2	photopic	wn	FALSE
8892.31	0	4	2	photopic	wn	FALSE
20130.9	0	4	2	photopic	wn	FALSE
5530.04	0	4	2	photopic	wn	FALSE
2682.66	0	4	2	photopic	wn	FALSE
6255.02	0	4	2	photopic	wn	FALSE
7639.66	0	4	2	photopic	wn	FALSE
15142.5	0	4	2	photopic	wn	FALSE
6437.37	0	4	2	photopic	wn	FALSE
8017.93	0	4	2	photopic	wn	FALSE
12402.7	0	4	2	photopic	wn	FALSE
12491.7	0	4	2	photopic	wn	FALSE
8884.19	0	4	2	photopic	wn	FALSE
5219.36	0	4	2	photopic	wn	FALSE
4179.19	0	4	2	photopic	wn	FALSE
8507.29	0	4	2	photopic	wn	FALSE
10619.9	0	4	2	photopic	wn	FALSE
10320.2	0	4	2	photopic	wn	FALSE
11227.6	0	4	2	photopic	wn	FALSE
7840.46	0	4	2	photopic	wn	FALSE
4449.8	0	4	2	photopic	wn	FALSE
7688.29	0	4	2	photopic	wn	FALSE
8191.73	0	4	2	photopic	wn	FALSE
8402.87	0	4	2	photopic	wn	FALSE
8405.84	0	4	2	photopic	wn	FALSE
8371.27	0	4	2	photopic	wn	FALSE
3429.95	0	4	2	photopic	wn	FALSE
13488.9	0	4	2	photopic	wn	FALSE
5330.31	0	4	2	photopic	wn	FALSE
13667.6	0	4	2	photopic	wn	FALSE
8409.36	0	4	2	photopic	wn	FALSE
8104.64	0	4	2	photopic	wn	FALSE
19747	0	4	2	photopic	wn	FALSE
4944.11	0	4	2	photopic	wn	FALSE
7350.53	0	4	2	photopic	wn	FALSE
6548.54	0	4	2	photopic	wn	FALSE
9603.55	0	4	2	photopic	wn	FALSE
3974.69	0	4	2	photopic	wn	FALSE
6646.67	0	4	2	photopic	wn	FALSE
13677.9	0	4	2	photopic	wn	FALSE
12008.2	0	4	2	photopic	wn	FALSE
5731.81	0	4	2	photopic	wn	FALSE
12602	0	4	2	photopic	wn	FALSE
8020.29	0	4	2	photopic	wn	FALSE
13656.9	0	4	2	photopic	wn	FALSE
6804.67	0	4	2	photopic	wn	FALSE
9339.09	0	4	2	photopic	wn	FALSE
14679.3	0	4	2	photopic	wn	FALSE
3276.93	0	4	2	photopic	wn	FALSE
8088.84	0	4	2	photopic	wn	FALSE
8372.37	0	4	2	photopic	wn	FALSE
9802.17	0	4	2	photopic	wn	FALSE
6230.09	0	4	2	photopic	wn	FALSE
4362.66	0	4	2	photopic	wn	FALSE
10793.6	0	4	2	photopic	wn	FALSE
9521.13	0	4	2	photopic	wn	FALSE
12284.5	0	4	2	photopic	wn	FALSE
5380.11	0	4	2	photopic	wn	FALSE
13597.8	0	4	2	photopic	wn	FALSE
11218.3	0	4	2	photopic	wn	FALSE
15754.7	0	4	2	photopic	wn	FALSE
6162.9	0	4	2	photopic	wn	FALSE
5742.55	0	4	2	photopic	wn	FALSE
8093.67	0	4	2	photopic	wn	FALSE
4620.06	0	4	2	photopic	wn	FALSE
13478.7	0	4	2	photopic	wn	FALSE
9852.8	0	4	2	photopic	wn	FALSE
5155.3	0	4	2	photopic	wn	FALSE
17715.9	0	4	2	photopic	wn	FALSE
7289.44	0	4	2	photopic	wn	FALSE
4288.69	0	4	2	photopic	wn	FALSE
12691.9	0	4	2	photopic	wn	FALSE
4353.03	0	4	2	photopic	wn	FALSE
5472.61	0	4	2	photopic	wn	FALSE
6541.83	0	4	2	photopic	wn	FALSE
10562.7	0	4	2	photopic	wn	FALSE
5651.3	0	4	2	photopic	wn	FALSE
5030.52	0	4	2	photopic	wn	FALSE
10593	0	4	2	photopic	wn	FALSE
10211.3	0	4	2	photopic	wn	FALSE
5439.42	0	4	2	photopic	wn	FALSE
7668.93	0	4	2	photopic	wn	FALSE
6814.95	0	4	2	photopic	wn	FALSE
5518	0	4	2	photopic	wn	FALSE
15359.7	0	4	2	photopic	wn	FALSE
9159.41	0	4	2	photopic	wn	FALSE
3005.48	0	4	2	photopic	wn	FALSE
6462.3	0	4	2	photopic	wn	FALSE
11983.3	0	4	2	photopic	wn	FALSE
10221.6	0	4	2	photopic	wn	FALSE
12740.3	0	4	2	photopic	wn	FALSE
13246.2	0	4	2	photopic	wn	FALSE
8167.37	0	4	2	photopic	wn	FALSE
6631.7	0	4	2	photopic	wn	FALSE
9093.28	0	4	2	photopic	wn	FALSE
9443.65	0	4	2	photopic	wn	FALSE
5260.13	0	4	2	photopic	wn	FALSE
4604.79	0	4	2	photopic	wn	FALSE
4107.41	0	4	2	photopic	wn	FALSE
7695.04	0	4	2	photopic	wn	FALSE
19726.2	0	4	2	photopic	wn	FALSE
18970.4	0	4	2	photopic	wn	FALSE
8446.89	0	4	2	photopic	wn	FALSE
4955.22	0	4	2	photopic	wn	FALSE
8071.85	0	4	2	photopic	wn	FALSE
8129.2	0	4	2	photopic	wn	FALSE
10149.8	0	4	2	photopic	wn	FALSE
16856.6	0	4	2	photopic	wn	FALSE
12157.2	0	4	2	photopic	wn	FALSE
6382.66	0	4	2	photopic	wn	FALSE
9146.01	0	4	2	photopic	wn	FALSE
5726.48	0	4	2	photopic	wn	FALSE
9849.76	0	4	2	photopic	wn	FALSE
4119.69	0	4	2	photopic	wn	FALSE
14807.5	0	4	2	photopic	wn	FALSE
12233.6	0	4	2	photopic	wn	FALSE
7962.45	0	4	2	photopic	wn	FALSE
7437.38	0	4	2	photopic	wn	FALSE
15408.4	0	4	2	photopic	wn	FALSE
5449.91	0	4	2	photopic	wn	FALSE
5699.81	0	4	2	photopic	wn	FALSE
11760.2	0	4	2	photopic	wn	FALSE
7580.45	0	4	2	photopic	wn	FALSE
15313.3	0	4	2	photopic	wn	FALSE
8613.46	0	4	2	photopic	wn	FALSE
17853.3	0	4	2	photopic	wn	FALSE
12195.9	0	4	2	photopic	wn	FALSE
2413.81	0	4	2	photopic	wn	FALSE
4629.9	0	4	2	photopic	wn	FALSE
18811.3	0	4	2	photopic	wn	FALSE
13497.4	0	4	2	photopic	wn	FALSE
5753.94	0	4	2	photopic	wn	FALSE
4600.02	0	4	2	photopic	wn	FALSE
16270	0	4	2	photopic	wn	FALSE
6269.96	0	4	2	photopic	wn	FALSE
4294.03	0	4	2	photopic	wn	FALSE
6155.1	0	4	2	photopic	wn	FALSE
4877.13	0	4	2	photopic	wn	FALSE
13331.5	0	4	2	photopic	wn	FALSE
4758.93	0	4	2	photopic	wn	FALSE
2854.05	0	4	2	photopic	wn	FALSE
16018.2	0	4	2	photopic	wn	FALSE
14437.8	0	4	2	photopic	wn	FALSE
6786.89	0	4	2	photopic	wn	FALSE
9456.5	0	4	2	photopic	wn	FALSE
4786.75	0	4	2	photopic	wn	FALSE
8939.35	0	4	2	photopic	wn	FALSE
10378.9	0	4	2	photopic	wn	FALSE
13156.9	0	4	2	photopic	wn	FALSE
18805.1	0	4	2	photopic	wn	FALSE
10198.4	0	4	2	photopic	wn	FALSE
5293.91	0	4	2	photopic	wn	FALSE
8023.57	0	4	2	photopic	wn	FALSE
15345.2	0	4	2	photopic	wn	FALSE
9217.61	0	4	2	photopic	wn	FALSE
5709.22	0	4	2	photopic	wn	FALSE
16772.4	0	4	2	photopic	wn	FALSE
10192.2	0	4	2	photopic	wn	FALSE
7836.22	0	4	2	photopic	wn	FALSE
6448.61	0	4	2	photopic	wn	FALSE
17380.9	0	4	2	photopic	wn	FALSE
6165.82	0	4	2	photopic	wn	FALSE
11566	0	4	2	photopic	wn	FALSE
15032.3	0	4	2	photopic	wn	FALSE
4630.22	0	4	2	photopic	wn	FALSE
11605.4	0	4	2	photopic	wn	FALSE
8996.01	0	4	2	photopic	wn	FALSE
13390.9	0	4	2	photopic	wn	FALSE
6349.31	0	4	2	photopic	wn	FALSE
9106.93	0	4	2	photopic	wn	FALSE
10341.4	0	4	2	photopic	wn	FALSE
14485.1	0	4	2	photopic	wn	FALSE
8517.92	0	4	2	photopic	wn	FALSE
5554.12	0	4	2	photopic	wn	FALSE
9458.18	0	4	2	photopic	wn	FALSE
4952.72	0	4	2	photopic	wn	FALSE
1778.1	0	4	2	photopic	wn	FALSE
17586.2	0	4	2	photopic	wn	FALSE
5373.29	0	4	2	photopic	wn	FALSE
15922.5	0	4	2	photopic	wn	FALSE
9453.77	0	4	2	photopic	wn	FALSE
7020.52	0	4	2	photopic	wn	FALSE
8702.97	0	4	2	photopic	wn	FALSE
7679.29	0	4	2	photopic	wn	FALSE
13763.1	0	4	2	photopic	wn	FALSE
11345.8	0	4	2	photopic	wn	FALSE
13757	0	4	2	photopic	wn	FALSE
13338.3	0	4	2	photopic	wn	FALSE
8456.38	0	4	2	photopic	wn	FALSE
14280.6	0	4	2	photopic	wn	FALSE
3622.51	0	4	2	photopic	wn	FALSE
3738.29	0	4	2	photopic	wn	FALSE
12168.2	0	4	2	photopic	wn	FALSE
8719.92	0	4	2	photopic	wn	FALSE
15623.3	0	4	2	photopic	wn	FALSE
11010.6	0	4	2	photopic	wn	FALSE
9900.55	0	4	2	photopic	wn	FALSE
10420	0	4	2	photopic	wn	FALSE
10329.9	0	4	2	photopic	wn	FALSE
4820.85	0	4	2	photopic	wn	FALSE
4412.63	0	4	2	photopic	wn	FALSE
9429.83	0	4	2	photopic	wn	FALSE
7225.71	0	4	2	photopic	wn	FALSE
7153.27	0	4	2	photopic	wn	FALSE
10533.8	0	4	2	photopic	wn	FALSE
11057.4	0	4	2	photopic	wn	FALSE
5512.59	0	4	2	photopic	wn	FALSE
5700.71	0	4	2	photopic	wn	FALSE
8346.74	0	4	2	photopic	wn	FALSE
7568.5	0	4	2	photopic	wn	FALSE
10285.2	0	4	2	photopic	wn	FALSE
15383.6	0	4	2	photopic	wn	FALSE
11060.5	0	4	2	photopic	wn	FALSE
3030.58	0	4	2	photopic	wn	FALSE
11346.6	0	4	2	photopic	wn	FALSE
11917.9	0	4	2	photopic	wn	FALSE
13277.5	0	4	2	photopic	wn	FALSE
5547.68	0	4	2	photopic	wn	FALSE
8085.06	0	4	2	photopic	wn	FALSE
5827.93	0	4	2	photopic	wn	FALSE
6427.66	0	4	2	photopic	wn	FALSE
5797.05	0	4	2	photopic	wn	FALSE
7789.59	0	4	2	photopic	wn	FALSE
8139.78	0	4	2	photopic	wn	FALSE
14275.2	0	4	2	photopic	wn	FALSE
6328.94	0	4	2	photopic	wn	FALSE
8149.64	0	4	2	photopic	wn	FALSE
11392	0	4	2	photopic	wn	FALSE
20192.7	0	4	2	photopic	wn	FALSE
9248.16	0	4	2	photopic	wn	FALSE
3648.75	0	4	2	photopic	wn	FALSE
10673.9	0	4	2	photopic	wn	FALSE
8962.43	0	4	2	photopic	wn	FALSE
11288.9	0	4	2	photopic	wn	FALSE
6934.88	0	4	2	photopic	wn	FALSE
7626.33	0	4	2	photopic	wn	FALSE
7373.03	0	4	2	photopic	wn	FALSE
10432.3	0	4	2	photopic	wn	FALSE
10382.4	0	4	2	photopic	wn	FALSE
15235.6	0	4	2	photopic	wn	FALSE
11157.5	0	4	2	photopic	wn	FALSE
7914.54	0	4	2	photopic	wn	FALSE
5839.97	0	4	2	photopic	wn	FALSE
13105.9	0	4	2	photopic	wn	FALSE
9218.67	0	4	2	photopic	wn	FALSE
10415.7	0	4	2	photopic	wn	FALSE
16931.7	0	4	2	photopic	wn	FALSE
5796.93	0	4	2	photopic	wn	FALSE
23640	0	4	2	photopic	wn	FALSE
6084.28	0	4	2	photopic	wn	FALSE
10859.9	0	4	2	photopic	wn	FALSE
10623.4	0	4	2	photopic	wn	FALSE
8281.7	0	4	2	photopic	wn	FALSE
20136	0	4	2	photopic	wn	FALSE
6805.12	0	4	2	photopic	wn	FALSE
9447.22	0	4	2	photopic	wn	FALSE
5869.85	0	4	2	photopic	wn	FALSE
18063.2	0	4	2	photopic	wn	FALSE
2738.13	0	4	2	photopic	wn	FALSE
7294.02	0	4	2	photopic	wn	FALSE
4058.42	0	4	2	photopic	wn	FALSE
10475.6	0	4	2	photopic	wn	FALSE
10849.4	0	4	2	photopic	wn	FALSE
5274.68	0	4	2	photopic	wn	FALSE
13217.8	0	4	2	photopic	wn	FALSE
5542.99	0	4	2	photopic	wn	FALSE
13275.1	0	4	2	photopic	wn	FALSE
10705.9	0	4	2	photopic	wn	FALSE
5846.93	0	4	2	photopic	wn	FALSE
9971.5	0	4	2	photopic	wn	FALSE
7535.88	0	4	2	photopic	wn	FALSE
4254.98	0	4	2	photopic	wn	FALSE
10260.3	0	4	2	photopic	wn	FALSE
6844.17	0	4	2	photopic	wn	FALSE
8608.3	0	4	2	photopic	wn	FALSE
13486.4	0	4	2	photopic	wn	FALSE
9682.15	0	4	2	photopic	wn	FALSE
13833.1	0	4	2	photopic	wn	FALSE
11320.2	0	4	2	photopic	wn	FALSE
5227.99	0	4	2	photopic	wn	FALSE
11742.8	0	4	2	photopic	wn	FALSE
5892.56	0	4	2	photopic	wn	FALSE
5625.24	0	4	2	photopic	wn	FALSE
8652.96	0	4	2	photopic	wn	FALSE
11291.6	0	4	2	photopic	wn	FALSE
14413.6	0	4	2	photopic	wn	FALSE
15231.3	0	4	2	photopic	wn	FALSE
8729.52	0	4	2	photopic	wn	FALSE
2113.84	0	4	2	photopic	wn	FALSE
14273.8	0	4	2	photopic	wn	FALSE
9789.81	0	4	2	photopic	wn	FALSE
4573.96	0	4	2	photopic	wn	FALSE
7911.07	0	4	2	photopic	wn	FALSE
5859.9	0	4	2	photopic	wn	FALSE
9314.8	0	4	2	photopic	wn	FALSE
13393.5	0	4	2	photopic	wn	FALSE
14828.9	0	4	2	photopic	wn	FALSE
10691.7	0	4	2	photopic	wn	FALSE
5861.69	0	4	2	photopic	wn	FALSE
14407.7	0	4	2	photopic	wn	FALSE
19574.3	0	4	2	photopic	wn	FALSE
7417.41	0	4	2	photopic	wn	FALSE
12062.7	0	4	2	photopic	wn	FALSE
17841.1	0	4	2	photopic	wn	FALSE
8974.48	0	4	2	photopic	wn	FALSE
12380.8	0	4	2	photopic	wn	FALSE
10581.3	0	4	2	photopic	wn	FALSE
8894.05	0	4	2	photopic	wn	FALSE
10341.5	0	4	2	photopic	wn	FALSE
15653.3	0	4	2	photopic	wn	FALSE
11668.2	0	4	2	photopic	wn	FALSE
7521.9	0	4	2	photopic	wn	FALSE
2424.51	0	4	2	photopic	wn	FALSE
9415.8	0	4	2	photopic	wn	FALSE
1914.91	0	4	2	photopic	wn	FALSE
4200.6	0	4	2	photopic	wn	FALSE
5146.03	0	4	2	photopic	wn	FALSE
13846.7	0	4	2	photopic	wn	FALSE
8006.01	0	4	2	photopic	wn	FALSE
11951.1	0	4	2	photopic	wn	FALSE
14923.6	0	4	2	photopic	wn	FALSE
5781.82	0	4	2	photopic	wn	FALSE
6637.79	0	4	2	photopic	wn	FALSE
1202.8	0	4	2	photopic	wn	FALSE
5773.42	0	4	2	photopic	wn	FALSE
11500.4	0	4	2	photopic	wn	FALSE
12255.5	0	4	2	photopic	wn	FALSE
9820.25	0	4	2	photopic	wn	FALSE
11998.6	0	4	2	photopic	wn	FALSE
9869.96	0	4	2	photopic	wn	FALSE
7443.48	0	4	2	photopic	wn	FALSE
13919.5	0	4	2	photopic	wn	FALSE
10142	0	4	2	photopic	wn	FALSE
6257.41	0	4	2	photopic	wn	FALSE
9321.7	0	4	2	photopic	wn	FALSE
14163.3	0	4	2	photopic	wn	FALSE
13395.9	0	4	2	photopic	wn	FALSE
7459.51	0	4	2	photopic	wn	FALSE
6768.52	0	4	2	photopic	wn	FALSE
12304.3	0	4	2	photopic	wn	FALSE
16411	0	4	2	photopic	wn	FALSE
10099.9	0	4	2	photopic	wn	FALSE
8131.25	0	4	2	photopic	wn	FALSE
6037.74	0	4	2	photopic	wn	FALSE
7705.57	0	4	2	photopic	wn	FALSE
4217.01	0	4	2	photopic	wn	FALSE
6667.99	0	4	2	photopic	wn	FALSE
17012.7	0	4	2	photopic	wn	FALSE
6070.75	0	4	2	photopic	wn	FALSE
10561.8	0	4	2	photopic	wn	FALSE
9843.57	0	4	2	photopic	wn	FALSE
3740.9	0	4	2	photopic	wn	FALSE
14389	0	4	2	photopic	wn	FALSE
3131.29	0	4	2	photopic	wn	FALSE
4888.14	0	4	2	photopic	wn	FALSE
15948.1	0	4	2	photopic	wn	FALSE
7238.63	0	4	2	photopic	wn	FALSE
8537.23	0	4	2	photopic	wn	FALSE
3845.96	0	4	2	photopic	wn	FALSE
4304.32	0	4	2	photopic	wn	FALSE
11331.6	0	4	2	photopic	wn	FALSE
8717.77	0	4	2	photopic	wn	FALSE
7050.68	0	4	2	photopic	wn	FALSE
4633.76	0	4	2	photopic	wn	FALSE
5340.99	0	4	2	photopic	wn	FALSE
8077.25	0	4	2	photopic	wn	FALSE
14107.2	0	4	2	photopic	wn	FALSE
14190.6	0	4	2	photopic	wn	FALSE
14026.3	0	4	2	photopic	wn	FALSE
11016.1	0	4	2	photopic	wn	FALSE
4871.59	0	4	2	photopic	wn	FALSE
5617.44	0	4	2	photopic	wn	FALSE
13937.9	0	4	2	photopic	wn	FALSE
4707.83	0	4	2	photopic	wn	FALSE
12397.8	0	4	2	photopic	wn	FALSE
7266.19	0	4	2	photopic	wn	FALSE
6345.97	0	4	2	photopic	wn	FALSE
8478.53	0	4	2	photopic	wn	FALSE
14916.1	0	4	2	photopic	wn	FALSE
11938	0	4	2	photopic	wn	FALSE
8468.66	0	4	2	photopic	wn	FALSE
14857.8	0	4	2	photopic	wn	FALSE
9479.63	0	4	2	photopic	wn	FALSE
12040.6	0	4	2	photopic	wn	FALSE
10924.7	0	4	2	photopic	wn	FALSE
5718.89	0	4	2	photopic	wn	FALSE
5885.9	0	4	2	photopic	wn	FALSE
14949.5	0	4	2	photopic	wn	FALSE
13869	0	4	2	photopic	wn	FALSE
10234.2	0	4	2	photopic	wn	FALSE
12132.6	0	4	2	photopic	wn	FALSE
10256	0	4	2	photopic	wn	FALSE
9710.37	0	4	2	photopic	wn	FALSE
10629	0	4	2	photopic	wn	FALSE
14320.3	0	4	2	photopic	wn	FALSE
8389.38	0	4	2	photopic	wn	FALSE
6919.56	0	4	2	photopic	wn	FALSE
7804	0	4	2	photopic	wn	FALSE
2264.9	0	4	2	photopic	wn	FALSE
19764.9	0	4	2	photopic	wn	FALSE
6398.51	0	4	2	photopic	wn	FALSE
4417.2	0	4	2	photopic	wn	FALSE
3314.82	0	4	2	photopic	wn	FALSE
8314.66	0	4	2	photopic	wn	FALSE
3316.25	0	4	2	photopic	wn	FALSE
6260.79	0	4	2	photopic	wn	FALSE
10316.1	0	4	2	photopic	wn	FALSE
14741.1	0	4	2	photopic	wn	FALSE
6242.08	0	4	2	photopic	wn	FALSE
8942.29	0	4	2	photopic	wn	FALSE
10798	0	4	2	photopic	wn	FALSE
5781.57	0	4	2	photopic	wn	FALSE
3891.93	0	4	2	photopic	wn	FALSE
3288.32	0	4	2	photopic	wn	FALSE
12579.3	0	4	2	photopic	wn	FALSE
9229.55	0	4	2	photopic	wn	FALSE
8865.74	0	4	2	photopic	wn	FALSE
11575.8	0	4	2	photopic	wn	FALSE
10633.2	0	4	2	photopic	wn	FALSE
9621.67	0	4	2	photopic	wn	FALSE
6935.19	0	4	2	photopic	wn	FALSE
7758.84	0	4	2	photopic	wn	FALSE
13327.8	0	4	2	photopic	wn	FALSE
10321.6	0	4	2	photopic	wn	FALSE
13643.8	0	4	2	photopic	wn	FALSE
8031.64	0	4	2	photopic	wn	FALSE
9466.54	0	4	2	photopic	wn	FALSE
8934.69	0	4	2	photopic	wn	FALSE
16551.2	0	4	2	photopic	wn	FALSE
6425.14	0	4	2	photopic	wn	FALSE
11511	0	4	2	photopic	wn	FALSE
10727.7	0	4	2	photopic	wn	FALSE
5231.54	0	4	2	photopic	wn	FALSE
8401.86	0	4	2	photopic	wn	FALSE
10419.6	0	4	2	photopic	wn	FALSE
11645.1	0	4	2	photopic	wn	FALSE
5666.68	0	4	2	photopic	wn	FALSE
5377.9	0	4	2	photopic	wn	FALSE
9282.86	0	4	2	photopic	wn	FALSE
12712.4	0	4	2	photopic	wn	FALSE
9865.3	0	4	2	photopic	wn	FALSE
13605.8	0	4	2	photopic	wn	FALSE
11240.9	0	4	2	photopic	wn	FALSE
12512.3	0	4	2	photopic	wn	FALSE
4438.14	0	4	2	photopic	wn	FALSE
13400.1	0	4	2	photopic	wn	FALSE
6345.18	0	4	2	photopic	wn	FALSE
7524.64	0	4	2	photopic	wn	FALSE
9026.25	0	4	2	photopic	wn	FALSE
3778.9	0	4	2	photopic	wn	FALSE
9050.18	0	4	2	photopic	wn	FALSE
7625.03	0	4	2	photopic	wn	FALSE
6593.1	0	4	2	photopic	wn	FALSE
7187.26	0	4	2	photopic	wn	FALSE
4852.24	0	4	2	photopic	wn	FALSE
8541.47	0	4	2	photopic	wn	FALSE
1988.7	0	4	2	photopic	wn	FALSE
6750.42	0	4	2	photopic	wn	FALSE
7388.25	0	4	2	photopic	wn	FALSE
5770.29	0	4	2	photopic	wn	FALSE
6066.07	0	4	2	photopic	wn	FALSE
4452.96	0	4	2	photopic	wn	FALSE
10400	0	4	2	photopic	wn	FALSE
5031.85	0	4	2	photopic	wn	FALSE
7680.3	0	4	2	photopic	wn	FALSE
6714.27	0	4	2	photopic	wn	FALSE
13459.9	0	4	2	photopic	wn	FALSE
11554.8	0	4	2	photopic	wn	FALSE
4716.41	0	4	2	photopic	wn	FALSE
18086.7	0	4	2	photopic	wn	FALSE
14268.2	0	4	2	photopic	wn	FALSE
7438.25	0	4	2	photopic	wn	FALSE
5960.32	0	4	2	photopic	wn	FALSE
10320.9	1	4	2	photopic	wn	FALSE
14662.2	1	4	2	photopic	wn	FALSE
8942.59	1	4	2	photopic	wn	FALSE
12793.1	1	4	2	photopic	wn	FALSE
13294.8	1	4	2	photopic	wn	FALSE
15069.2	1	4	2	photopic	wn	FALSE
11237.8	1	4	2	photopic	wn	FALSE
17110	1	4	2	photopic	wn	FALSE
10754.6	1	4	2	photopic	wn	FALSE
14506.6	1	4	2	photopic	wn	FALSE
8496.84	1	4	2	photopic	wn	FALSE
6201.39	1	4	2	photopic	wn	FALSE
10697.1	1	4	2	photopic	wn	FALSE
10883.6	1	4	2	photopic	wn	FALSE
8296.79	1	4	2	photopic	wn	FALSE
12026.1	1	4	2	photopic	wn	FALSE
8413.37	1	4	2	photopic	wn	FALSE
11012.4	1	4	2	photopic	wn	FALSE
15645	1	4	2	photopic	wn	FALSE
10564.1	1	4	2	photopic	wn	FALSE
15884.1	1	4	2	photopic	wn	FALSE
6382.12	1	4	2	photopic	wn	FALSE
14159.4	1	4	2	photopic	wn	FALSE
11208.5	1	4	2	photopic	wn	FALSE
14160.4	1	4	2	photopic	wn	FALSE
14339.7	1	4	2	photopic	wn	FALSE
16945.5	1	4	2	photopic	wn	FALSE
13127.8	1	4	2	photopic	wn	FALSE
17812.2	1	4	2	photopic	wn	FALSE
4402.21	1	4	2	photopic	wn	FALSE
8757.29	1	4	2	photopic	wn	FALSE
12559.5	1	4	2	photopic	wn	FALSE
17134.9	1	4	2	photopic	wn	FALSE
5563.8	1	4	2	photopic	wn	FALSE
14052.9	1	4	2	photopic	wn	FALSE
14248.4	1	4	2	photopic	wn	FALSE
9777.88	1	4	2	photopic	wn	FALSE
7396.21	1	4	2	photopic	wn	FALSE
13796.4	1	4	2	photopic	wn	FALSE
14761.9	1	4	2	photopic	wn	FALSE
8825.6	1	4	2	photopic	wn	FALSE
10471	1	4	2	photopic	wn	FALSE
6147.18	1	4	2	photopic	wn	FALSE
7243.03	1	4	2	photopic	wn	FALSE
10536.7	1	4	2	photopic	wn	FALSE
14816.5	1	4	2	photopic	wn	FALSE
6425.63	1	4	2	photopic	wn	FALSE
7583.12	1	4	2	photopic	wn	FALSE
12546.6	1	4	2	photopic	wn	FALSE
19212.5	1	4	2	photopic	wn	FALSE
9904.7	1	4	2	photopic	wn	FALSE
10598.7	1	4	2	photopic	wn	FALSE
6379.59	1	4	2	photopic	wn	FALSE
9069.78	1	4	2	photopic	wn	FALSE
12286	1	4	2	photopic	wn	FALSE
13906.5	1	4	2	photopic	wn	FALSE
13707.1	1	4	2	photopic	wn	FALSE
8894.19	1	4	2	photopic	wn	FALSE
12464.8	1	4	2	photopic	wn	FALSE
11485.9	1	4	2	photopic	wn	FALSE
11408	1	4	2	photopic	wn	FALSE
22631.5	1	4	2	photopic	wn	FALSE
19029.8	1	4	2	photopic	wn	FALSE
11395.4	1	4	2	photopic	wn	FALSE
5123.4	1	4	2	photopic	wn	FALSE
7630.84	1	4	2	photopic	wn	FALSE
13250.8	1	4	2	photopic	wn	FALSE
6814.71	1	4	2	photopic	wn	FALSE
12412.7	1	4	2	photopic	wn	FALSE
11516.2	1	4	2	photopic	wn	FALSE
18669.5	1	4	2	photopic	wn	FALSE
9445.08	1	4	2	photopic	wn	FALSE
5390.59	1	4	2	photopic	wn	FALSE
11776.1	1	4	2	photopic	wn	FALSE
15748.1	1	4	2	photopic	wn	FALSE
11592.7	1	4	2	photopic	wn	FALSE
10176.5	1	4	2	photopic	wn	FALSE
8772.98	1	4	2	photopic	wn	FALSE
13142.8	1	4	2	photopic	wn	FALSE
8512.68	1	4	2	photopic	wn	FALSE
9836.26	1	4	2	photopic	wn	FALSE
21049.9	1	4	2	photopic	wn	FALSE
14335.7	1	4	2	photopic	wn	FALSE
8425.32	1	4	2	photopic	wn	FALSE
13069.8	1	4	2	photopic	wn	FALSE
9257.83	1	4	2	photopic	wn	FALSE
19203.8	1	4	2	photopic	wn	FALSE
15899.8	1	4	2	photopic	wn	FALSE
10723.5	1	4	2	photopic	wn	FALSE
12166.5	1	4	2	photopic	wn	FALSE
9749.47	1	4	2	photopic	wn	FALSE
24817.1	1	4	2	photopic	wn	FALSE
9351.64	1	4	2	photopic	wn	FALSE
11535.6	1	4	2	photopic	wn	FALSE
11042.1	1	4	2	photopic	wn	FALSE
23738.6	1	4	2	photopic	wn	FALSE
16048.3	1	4	2	photopic	wn	FALSE
8582.17	1	4	2	photopic	wn	FALSE
9110.42	1	4	2	photopic	wn	FALSE
8367.45	1	4	2	photopic	wn	FALSE
9262.05	1	4	2	photopic	wn	FALSE
17600.8	1	4	2	photopic	wn	FALSE
8992.98	1	4	2	photopic	wn	FALSE
8579.26	1	4	2	photopic	wn	FALSE
4552.92	1	4	2	photopic	wn	FALSE
9485.28	1	4	2	photopic	wn	FALSE
13974.9	1	4	2	photopic	wn	FALSE
8583.87	1	4	2	photopic	wn	FALSE
8647.49	1	4	2	photopic	wn	FALSE
10432.1	1	4	2	photopic	wn	FALSE
6926.39	1	4	2	photopic	wn	FALSE
8539.82	1	4	2	photopic	wn	FALSE
12949.3	1	4	2	photopic	wn	FALSE
11099.7	1	4	2	photopic	wn	FALSE
5756.78	1	4	2	photopic	wn	FALSE
17372.2	1	4	2	photopic	wn	FALSE
5122.82	1	4	2	photopic	wn	FALSE
10096.3	1	4	2	photopic	wn	FALSE
8082.33	1	4	2	photopic	wn	FALSE
10271	1	4	2	photopic	wn	FALSE
6377.31	1	4	2	photopic	wn	FALSE
12809.3	1	4	2	photopic	wn	FALSE
15395	1	4	2	photopic	wn	FALSE
10480.3	1	4	2	photopic	wn	FALSE
14172.3	1	4	2	photopic	wn	FALSE
9735.77	1	4	2	photopic	wn	FALSE
10686.1	1	4	2	photopic	wn	FALSE
9826.01	1	4	2	photopic	wn	FALSE
9155.68	1	4	2	photopic	wn	FALSE
12991.3	1	4	2	photopic	wn	FALSE
8649.61	1	4	2	photopic	wn	FALSE
15802.6	1	4	2	photopic	wn	FALSE
10006.9	1	4	2	photopic	wn	FALSE
14135.9	1	4	2	photopic	wn	FALSE
10553.5	1	4	2	photopic	wn	FALSE
12968.3	1	4	2	photopic	wn	FALSE
11929.6	1	4	2	photopic	wn	FALSE
13747.1	1	4	2	photopic	wn	FALSE
6083.22	1	4	2	photopic	wn	FALSE
5824.04	1	4	2	photopic	wn	FALSE
8019.04	1	4	2	photopic	wn	FALSE
16099.9	1	4	2	photopic	wn	FALSE
8548.83	1	4	2	photopic	wn	FALSE
6812.66	1	4	2	photopic	wn	FALSE
11744.4	1	4	2	photopic	wn	FALSE
5029.73	1	4	2	photopic	wn	FALSE
14070.2	1	4	2	photopic	wn	FALSE
9884.25	1	4	2	photopic	wn	FALSE
17442.3	1	4	2	photopic	wn	FALSE
13677.9	1	4	2	photopic	wn	FALSE
19615.7	1	4	2	photopic	wn	FALSE
11671.6	1	4	2	photopic	wn	FALSE
11574.6	1	4	2	photopic	wn	FALSE
7917.04	1	4	2	photopic	wn	FALSE
17098	1	4	2	photopic	wn	FALSE
7975.59	1	4	2	photopic	wn	FALSE
12284.4	1	4	2	photopic	wn	FALSE
14665.5	1	4	2	photopic	wn	FALSE
14538.1	1	4	2	photopic	wn	FALSE
8210.09	1	4	2	photopic	wn	FALSE
10911.7	1	4	2	photopic	wn	FALSE
10795.6	1	4	2	photopic	wn	FALSE
10837.4	1	4	2	photopic	wn	FALSE
25273.4	1	4	2	photopic	wn	FALSE
12730.6	1	4	2	photopic	wn	FALSE
14425	1	4	2	photopic	wn	FALSE
13581	1	4	2	photopic	wn	FALSE
8202.58	1	4	2	photopic	wn	FALSE
11683.5	1	4	2	photopic	wn	FALSE
8756.85	1	4	2	photopic	wn	FALSE
9474.27	1	4	2	photopic	wn	FALSE
11629.7	1	4	2	photopic	wn	FALSE
11011.2	1	4	2	photopic	wn	FALSE
6469.72	1	4	2	photopic	wn	FALSE
13911.6	1	4	2	photopic	wn	FALSE
8512.81	1	4	2	photopic	wn	FALSE
19540.6	1	4	2	photopic	wn	FALSE
16942.4	1	4	2	photopic	wn	FALSE
11289.4	1	4	2	photopic	wn	FALSE
13222.4	1	4	2	photopic	wn	FALSE
12706.6	1	4	2	photopic	wn	FALSE
11042.1	1	4	2	photopic	wn	FALSE
4147.2	1	4	2	photopic	wn	FALSE
14942.8	1	4	2	photopic	wn	FALSE
11953.3	1	4	2	photopic	wn	FALSE
15630.4	1	4	2	photopic	wn	FALSE
13481.4	1	4	2	photopic	wn	FALSE
11385.1	1	4	2	photopic	wn	FALSE
14089.1	1	4	2	photopic	wn	FALSE
20164.8	1	4	2	photopic	wn	FALSE
13076	1	4	2	photopic	wn	FALSE
11203.1	1	4	2	photopic	wn	FALSE
16231.5	1	4	2	photopic	wn	FALSE
9561.95	1	4	2	photopic	wn	FALSE
9990.61	1	4	2	photopic	wn	FALSE
19630.9	1	4	2	photopic	wn	FALSE
12146.9	1	4	2	photopic	wn	FALSE
14890.1	1	4	2	photopic	wn	FALSE
9548.63	1	4	2	photopic	wn	FALSE
16053.8	1	4	2	photopic	wn	FALSE
16278.1	1	4	2	photopic	wn	FALSE
8860.16	1	4	2	photopic	wn	FALSE
19249.5	1	4	2	photopic	wn	FALSE
14865.2	1	4	2	photopic	wn	FALSE
9748.42	1	4	2	photopic	wn	FALSE
13700.6	1	4	2	photopic	wn	FALSE
9481.29	1	4	2	photopic	wn	FALSE
18207.6	1	4	2	photopic	wn	FALSE
10828.4	1	4	2	photopic	wn	FALSE
14995.9	1	4	2	photopic	wn	FALSE
9428.78	1	4	2	photopic	wn	FALSE
12980.2	1	4	2	photopic	wn	FALSE
11498.2	1	4	2	photopic	wn	FALSE
9000.08	1	4	2	photopic	wn	FALSE
6236.33	1	4	2	photopic	wn	FALSE
11861.9	1	4	2	photopic	wn	FALSE
14634.8	1	4	2	photopic	wn	FALSE
8445.39	1	4	2	photopic	wn	FALSE
10687.1	1	4	2	photopic	wn	FALSE
10209	1	4	2	photopic	wn	FALSE
16401.7	1	4	2	photopic	wn	FALSE
10241.3	1	4	2	photopic	wn	FALSE
7132.52	1	4	2	photopic	wn	FALSE
7652.16	1	4	2	photopic	wn	FALSE
11406.8	1	4	2	photopic	wn	FALSE
16465.2	1	4	2	photopic	wn	FALSE
7635.92	1	4	2	photopic	wn	FALSE
11085.3	1	4	2	photopic	wn	FALSE
10507.3	1	4	2	photopic	wn	FALSE
6500.82	1	4	2	photopic	wn	FALSE
9324.45	1	4	2	photopic	wn	FALSE
16224.7	1	4	2	photopic	wn	FALSE
12733.2	1	4	2	photopic	wn	FALSE
11648.9	1	4	2	photopic	wn	FALSE
13261.6	1	4	2	photopic	wn	FALSE
7382.96	1	4	2	photopic	wn	FALSE
16026.6	1	4	2	photopic	wn	FALSE
11649	1	4	2	photopic	wn	FALSE
8101.55	1	4	2	photopic	wn	FALSE
13780.1	1	4	2	photopic	wn	FALSE
7246.32	1	4	2	photopic	wn	FALSE
12660.6	1	4	2	photopic	wn	FALSE
12808	1	4	2	photopic	wn	FALSE
7590.41	1	4	2	photopic	wn	FALSE
11406.7	1	4	2	photopic	wn	FALSE
7163.22	1	4	2	photopic	wn	FALSE
13460.7	1	4	2	photopic	wn	FALSE
17020	1	4	2	photopic	wn	FALSE
18540.2	1	4	2	photopic	wn	FALSE
6187.26	1	4	2	photopic	wn	FALSE
10510.9	1	4	2	photopic	wn	FALSE
16590.3	1	4	2	photopic	wn	FALSE
6788.35	1	4	2	photopic	wn	FALSE
10377.5	1	4	2	photopic	wn	FALSE
10169	1	4	2	photopic	wn	FALSE
21548.3	1	4	2	photopic	wn	FALSE
10618.2	1	4	2	photopic	wn	FALSE
13708.1	1	4	2	photopic	wn	FALSE
14497.6	1	4	2	photopic	wn	FALSE
15046.5	1	4	2	photopic	wn	FALSE
10292.8	1	4	2	photopic	wn	FALSE
15890.1	1	4	2	photopic	wn	FALSE
10382.4	1	4	2	photopic	wn	FALSE
10707.5	1	4	2	photopic	wn	FALSE
7190.09	1	4	2	photopic	wn	FALSE
10683.8	1	4	2	photopic	wn	FALSE
19308.2	1	4	2	photopic	wn	FALSE
12758.3	1	4	2	photopic	wn	FALSE
11549.8	1	4	2	photopic	wn	FALSE
7863.28	1	4	2	photopic	wn	FALSE
14794.1	1	4	2	photopic	wn	FALSE
6874.69	1	4	2	photopic	wn	FALSE
18249	1	4	2	photopic	wn	FALSE
9880.04	1	4	2	photopic	wn	FALSE
12920.1	1	4	2	photopic	wn	FALSE
9608.01	1	4	2	photopic	wn	FALSE
14490.7	1	4	2	photopic	wn	FALSE
3393.37	1	4	2	photopic	wn	FALSE
11078	1	4	2	photopic	wn	FALSE
10237.5	1	4	2	photopic	wn	FALSE
17609.4	1	4	2	photopic	wn	FALSE
13732.5	1	4	2	photopic	wn	FALSE
7588.46	1	4	2	photopic	wn	FALSE
11967	1	4	2	photopic	wn	FALSE
7730.67	1	4	2	photopic	wn	FALSE
9013.25	1	4	2	photopic	wn	FALSE
12196.6	1	4	2	photopic	wn	FALSE
11834.7	1	4	2	photopic	wn	FALSE
5772.55	1	4	2	photopic	wn	FALSE
14251.9	1	4	2	photopic	wn	FALSE
10749.6	1	4	2	photopic	wn	FALSE
9866.37	1	4	2	photopic	wn	FALSE
20671.4	1	4	2	photopic	wn	FALSE
9742.12	1	4	2	photopic	wn	FALSE
6610.7	1	4	2	photopic	wn	FALSE
14581.1	1	4	2	photopic	wn	FALSE
17744.9	1	4	2	photopic	wn	FALSE
13459.5	1	4	2	photopic	wn	FALSE
7557.33	1	4	2	photopic	wn	FALSE
11559.1	1	4	2	photopic	wn	FALSE
6765.52	1	4	2	photopic	wn	FALSE
8137.85	1	4	2	photopic	wn	FALSE
14598.8	1	4	2	photopic	wn	FALSE
17511.5	1	4	2	photopic	wn	FALSE
10661.7	1	4	2	photopic	wn	FALSE
16691.4	1	4	2	photopic	wn	FALSE
8939.2	1	4	2	photopic	wn	FALSE
9617.02	1	4	2	photopic	wn	FALSE
26889.5	1	4	2	photopic	wn	FALSE
10307.5	1	4	2	photopic	wn	FALSE
13034.6	1	4	2	photopic	wn	FALSE
7372.98	1	4	2	photopic	wn	FALSE
18253.3	1	4	2	photopic	wn	FALSE
12745.6	1	4	2	photopic	wn	FALSE
19407.4	1	4	2	photopic	wn	FALSE
16074.7	1	4	2	photopic	wn	FALSE
6384.86	1	4	2	photopic	wn	FALSE
9886.33	1	4	2	photopic	wn	FALSE
9846.74	1	4	2	photopic	wn	FALSE
7502.01	1	4	2	photopic	wn	FALSE
10283.4	1	4	2	photopic	wn	FALSE
15927.2	1	4	2	photopic	wn	FALSE
6964.29	1	4	2	photopic	wn	FALSE
7466.81	1	4	2	photopic	wn	FALSE
12037.1	1	4	2	photopic	wn	FALSE
10933.8	1	4	2	photopic	wn	FALSE
13458.5	1	4	2	photopic	wn	FALSE
18627.8	1	4	2	photopic	wn	FALSE
15516	1	4	2	photopic	wn	FALSE
14182	1	4	2	photopic	wn	FALSE
5660.1	1	4	2	photopic	wn	FALSE
8927.21	1	4	2	photopic	wn	FALSE
14270.7	1	4	2	photopic	wn	FALSE
12853.4	1	4	2	photopic	wn	FALSE
9049.55	1	4	2	photopic	wn	FALSE
11235.4	1	4	2	photopic	wn	FALSE
14471.5	1	4	2	photopic	wn	FALSE
14600.5	1	4	2	photopic	wn	FALSE
18278.1	1	4	2	photopic	wn	FALSE
8661.53	1	4	2	photopic	wn	FALSE
8662.96	1	4	2	photopic	wn	FALSE
13271	1	4	2	photopic	wn	FALSE
20577.5	1	4	2	photopic	wn	FALSE
10570.2	1	4	2	photopic	wn	FALSE
13058	1	4	2	photopic	wn	FALSE
18913	1	4	2	photopic	wn	FALSE
7808.82	1	4	2	photopic	wn	FALSE
8947.41	1	4	2	photopic	wn	FALSE
4874.3	1	4	2	photopic	wn	FALSE
8781.35	1	4	2	photopic	wn	FALSE
10084.3	1	4	2	photopic	wn	FALSE
10343.8	1	4	2	photopic	wn	FALSE
4350.88	1	4	2	photopic	wn	FALSE
5027.24	1	4	2	photopic	wn	FALSE
14002.9	1	4	2	photopic	wn	FALSE
12430.3	1	4	2	photopic	wn	FALSE
8386.45	1	4	2	photopic	wn	FALSE
6508.96	1	4	2	photopic	wn	FALSE
11867.3	1	4	2	photopic	wn	FALSE
23476.5	1	4	2	photopic	wn	FALSE
8626.13	1	4	2	photopic	wn	FALSE
9465.9	1	4	2	photopic	wn	FALSE
10596.7	1	4	2	photopic	wn	FALSE
9057.45	1	4	2	photopic	wn	FALSE
19589.6	1	4	2	photopic	wn	FALSE
11456.9	1	4	2	photopic	wn	FALSE
15104.9	1	4	2	photopic	wn	FALSE
7978.23	1	4	2	photopic	wn	FALSE
5083.12	1	4	2	photopic	wn	FALSE
8110.54	1	4	2	photopic	wn	FALSE
7934.58	1	4	2	photopic	wn	FALSE
8349.2	1	4	2	photopic	wn	FALSE
14623.9	1	4	2	photopic	wn	FALSE
23867.3	1	4	2	photopic	wn	FALSE
9025.13	1	4	2	photopic	wn	FALSE
11581.8	1	4	2	photopic	wn	FALSE
11247.2	1	4	2	photopic	wn	FALSE
19838.7	1	4	2	photopic	wn	FALSE
8876.81	1	4	2	photopic	wn	FALSE
7191.5	1	4	2	photopic	wn	FALSE
7566.11	1	4	2	photopic	wn	FALSE
15744	1	4	2	photopic	wn	FALSE
13561.1	1	4	2	photopic	wn	FALSE
13008.2	1	4	2	photopic	wn	FALSE
15941.1	1	4	2	photopic	wn	FALSE
7787.46	1	4	2	photopic	wn	FALSE
8748.8	1	4	2	photopic	wn	FALSE
12209.3	1	4	2	photopic	wn	FALSE
12795.7	1	4	2	photopic	wn	FALSE
14459.3	1	4	2	photopic	wn	FALSE
10444.9	1	4	2	photopic	wn	FALSE
10213.6	1	4	2	photopic	wn	FALSE
12390	1	4	2	photopic	wn	FALSE
10739.1	1	4	2	photopic	wn	FALSE
16712.4	1	4	2	photopic	wn	FALSE
9832.53	1	4	2	photopic	wn	FALSE
7109.96	1	4	2	photopic	wn	FALSE
12958.5	1	4	2	photopic	wn	FALSE
8619.58	1	4	2	photopic	wn	FALSE
10041.8	1	4	2	photopic	wn	FALSE
5392.58	1	4	2	photopic	wn	FALSE
13043.1	1	4	2	photopic	wn	FALSE
5735.32	1	4	2	photopic	wn	FALSE
11217.6	1	4	2	photopic	wn	FALSE
13375.7	1	4	2	photopic	wn	FALSE
4885.24	1	4	2	photopic	wn	FALSE
9736.83	1	4	2	photopic	wn	FALSE
12341.6	1	4	2	photopic	wn	FALSE
7322.1	1	4	2	photopic	wn	FALSE
10010	1	4	2	photopic	wn	FALSE
11775	1	4	2	photopic	wn	FALSE
15410.5	1	4	2	photopic	wn	FALSE
6266.67	1	4	2	photopic	wn	FALSE
7265.59	1	4	2	photopic	wn	FALSE
10426	1	4	2	photopic	wn	FALSE
6451.46	1	4	2	photopic	wn	FALSE
4527.91	1	4	2	photopic	wn	FALSE
14381.2	1	4	2	photopic	wn	FALSE
16067.7	1	4	2	photopic	wn	FALSE
5743.66	1	4	2	photopic	wn	FALSE
18935.6	1	4	2	photopic	wn	FALSE
10996.7	1	4	2	photopic	wn	FALSE
10568.6	1	4	2	photopic	wn	FALSE
16228.4	1	4	2	photopic	wn	FALSE
9788.49	1	4	2	photopic	wn	FALSE
7861.07	1	4	2	photopic	wn	FALSE
9725.98	1	4	2	photopic	wn	FALSE
17342.1	1	4	2	photopic	wn	FALSE
10107.5	1	4	2	photopic	wn	FALSE
14398.2	1	4	2	photopic	wn	FALSE
7517.36	1	4	2	photopic	wn	FALSE
11098.2	1	4	2	photopic	wn	FALSE
7720.6	1	4	2	photopic	wn	FALSE
19848.3	1	4	2	photopic	wn	FALSE
11389.6	1	4	2	photopic	wn	FALSE
7774.9	1	4	2	photopic	wn	FALSE
8265.76	1	4	2	photopic	wn	FALSE
7935.16	1	4	2	photopic	wn	FALSE
7340.03	1	4	2	photopic	wn	FALSE
11138.6	1	4	2	photopic	wn	FALSE
8208.97	1	4	2	photopic	wn	FALSE
13020.9	1	4	2	photopic	wn	FALSE
5342.02	1	4	2	photopic	wn	FALSE
6833.22	1	4	2	photopic	wn	FALSE
8987.43	1	4	2	photopic	wn	FALSE
10443.9	1	4	2	photopic	wn	FALSE
9328.24	1	4	2	photopic	wn	FALSE
11629.9	1	4	2	photopic	wn	FALSE
13026.4	1	4	2	photopic	wn	FALSE
14548.1	1	4	2	photopic	wn	FALSE
9452.15	1	4	2	photopic	wn	FALSE
13438.8	1	4	2	photopic	wn	FALSE
10691.9	1	4	2	photopic	wn	FALSE
12744	1	4	2	photopic	wn	FALSE
11677.5	1	4	2	photopic	wn	FALSE
12645.7	1	4	2	photopic	wn	FALSE
12265.5	1	4	2	photopic	wn	FALSE
15419.9	1	4	2	photopic	wn	FALSE
7930.81	1	4	2	photopic	wn	FALSE
9623.22	1	4	2	photopic	wn	FALSE
9023.6	1	4	2	photopic	wn	FALSE
11178.5	1	4	2	photopic	wn	FALSE
9083.06	1	4	2	photopic	wn	FALSE
13438.3	1	4	2	photopic	wn	FALSE
11615.4	1	4	2	photopic	wn	FALSE
19714.5	1	4	2	photopic	wn	FALSE
10369.4	1	4	2	photopic	wn	FALSE
17559.1	1	4	2	photopic	wn	FALSE
15868.3	1	4	2	photopic	wn	FALSE
6104.54	1	4	2	photopic	wn	FALSE
18621.6	1	4	2	photopic	wn	FALSE
9505.94	1	4	2	photopic	wn	FALSE
21163.9	1	4	2	photopic	wn	FALSE
8107.21	1	4	2	photopic	wn	FALSE
10907.7	1	4	2	photopic	wn	FALSE
8222.4	1	4	2	photopic	wn	FALSE
12937.6	1	4	2	photopic	wn	FALSE
7831.03	1	4	2	photopic	wn	FALSE
14705.2	1	4	2	photopic	wn	FALSE
15723.5	1	4	2	photopic	wn	FALSE
5248.22	1	4	2	photopic	wn	FALSE
12842.6	1	4	2	photopic	wn	FALSE
7277.97	1	4	2	photopic	wn	FALSE
21173.2	1	4	2	photopic	wn	FALSE
13206.2	1	4	2	photopic	wn	FALSE
8002.93	1	4	2	photopic	wn	FALSE
15174.9	1	4	2	photopic	wn	FALSE
8347.3	1	4	2	photopic	wn	FALSE
7691.98	1	4	2	photopic	wn	FALSE
12527.1	1	4	2	photopic	wn	FALSE
15141.6	1	4	2	photopic	wn	FALSE
11614.6	1	4	2	photopic	wn	FALSE
11808.4	1	4	2	photopic	wn	FALSE
10464.9	1	4	2	photopic	wn	FALSE
6197.06	1	4	2	photopic	wn	FALSE
12897.9	1	4	2	photopic	wn	FALSE
9581.43	1	4	2	photopic	wn	FALSE
4284.97	1	4	2	photopic	wn	FALSE
14731.5	1	4	2	photopic	wn	FALSE
12001.1	1	4	2	photopic	wn	FALSE
11088.2	1	4	2	photopic	wn	FALSE
10958.1	1	4	2	photopic	wn	FALSE
7568.04	1	4	2	photopic	wn	FALSE
8902.78	1	4	2	photopic	wn	FALSE
25751.4	1	4	2	photopic	wn	FALSE
13163.3	1	4	2	photopic	wn	FALSE
11311.6	1	4	2	photopic	wn	FALSE
8811.58	1	4	2	photopic	wn	FALSE
13113.3	1	4	2	photopic	wn	FALSE
13277.6	1	4	2	photopic	wn	FALSE
8382.1	1	4	2	photopic	wn	FALSE
14035.1	1	4	2	photopic	wn	FALSE
9423.12	1	4	2	photopic	wn	FALSE
6277.47	1	4	2	photopic	wn	FALSE
10748	1	4	2	photopic	wn	FALSE
13245.8	1	4	2	photopic	wn	FALSE
12592.3	1	4	2	photopic	wn	FALSE
9293.94	1	4	2	photopic	wn	FALSE
10729.9	1	4	2	photopic	wn	FALSE
17713.2	1	4	2	photopic	wn	FALSE
15605.7	1	4	2	photopic	wn	FALSE
7521.05	1	4	2	photopic	wn	FALSE
11225	1	4	2	photopic	wn	FALSE
15539.5	1	4	2	photopic	wn	FALSE
5562.76	1	4	2	photopic	wn	FALSE
12521	1	4	2	photopic	wn	FALSE
8570.89	1	4	2	photopic	wn	FALSE
12301	1	4	2	photopic	wn	FALSE
7625.51	1	4	2	photopic	wn	FALSE
12607.4	1	4	2	photopic	wn	FALSE
10060.8	1	4	2	photopic	wn	FALSE
7508.85	1	4	2	photopic	wn	FALSE
10036.3	1	4	2	photopic	wn	FALSE
8314.06	1	4	2	photopic	wn	FALSE
9014.42	1	4	2	photopic	wn	FALSE
3296.87	1	4	2	photopic	wn	FALSE
12558.8	1	4	2	photopic	wn	FALSE
19592.9	1	4	2	photopic	wn	FALSE
13002.6	1	4	2	photopic	wn	FALSE
11731.9	1	4	2	photopic	wn	FALSE
13316.3	1	4	2	photopic	wn	FALSE
12543.9	1	4	2	photopic	wn	FALSE
8800.99	1	4	2	photopic	wn	FALSE
6819.31	1	4	2	photopic	wn	FALSE
18302.3	1	4	2	photopic	wn	FALSE
8467.4	1	4	2	photopic	wn	FALSE
8320.48	1	4	2	photopic	wn	FALSE
7841.08	1	4	2	photopic	wn	FALSE
13152.2	1	4	2	photopic	wn	FALSE
13306.2	1	4	2	photopic	wn	FALSE
8433.58	1	4	2	photopic	wn	FALSE
11990.9	1	4	2	photopic	wn	FALSE
9664.11	1	4	2	photopic	wn	FALSE
6612.2	1	4	2	photopic	wn	FALSE
7988.3	1	4	2	photopic	wn	FALSE
8205.95	1	4	2	photopic	wn	FALSE
8359.73	1	4	2	photopic	wn	FALSE
10798.4	1	4	2	photopic	wn	FALSE
11079.5	1	4	2	photopic	wn	FALSE
11403.5	1	4	2	photopic	wn	FALSE
9143.34	1	4	2	photopic	wn	FALSE
14081.7	1	4	2	photopic	wn	FALSE
6777.35	1	4	2	photopic	wn	FALSE
12408.3	1	4	2	photopic	wn	FALSE
11011	1	4	2	photopic	wn	FALSE
11664.4	1	4	2	photopic	wn	FALSE
10790.9	1	4	2	photopic	wn	FALSE
18149.7	1	4	2	photopic	wn	FALSE
5234.1	1	4	2	photopic	wn	FALSE
10718.7	1	4	2	photopic	wn	FALSE
14862	1	4	2	photopic	wn	FALSE
10108.9	1	4	2	photopic	wn	FALSE
10723.4	1	4	2	photopic	wn	FALSE
8036.39	1	4	2	photopic	wn	FALSE
9209.73	1	4	2	photopic	wn	FALSE
12053.9	1	4	2	photopic	wn	FALSE
9004.09	1	4	2	photopic	wn	FALSE
7572.26	1	4	2	photopic	wn	FALSE
5992.26	1	4	2	photopic	wn	FALSE
13816.8	1	4	2	photopic	wn	FALSE
13515.8	1	4	2	photopic	wn	FALSE
5385.05	1	4	2	photopic	wn	FALSE
10903.3	1	4	2	photopic	wn	FALSE
6416.27	1	4	2	photopic	wn	FALSE
12603.6	1	4	2	photopic	wn	FALSE
14077.9	1	4	2	photopic	wn	FALSE
8283.93	1	4	2	photopic	wn	FALSE
17186.9	1	4	2	photopic	wn	FALSE
11882.6	1	4	2	photopic	wn	FALSE
13538.1	1	4	2	photopic	wn	FALSE
9966.56	1	4	2	photopic	wn	FALSE
10383.9	1	4	2	photopic	wn	FALSE
15430.3	1	4	2	photopic	wn	FALSE
13090.5	1	4	2	photopic	wn	FALSE
11946.1	1	4	2	photopic	wn	FALSE
10989.6	1	4	2	photopic	wn	FALSE
23566.5	1	4	2	photopic	wn	FALSE
7601.62	1	4	2	photopic	wn	FALSE
12307.3	1	4	2	photopic	wn	FALSE
12252.8	1	4	2	photopic	wn	FALSE
11438.8	1	4	2	photopic	wn	FALSE
10364.7	1	4	2	photopic	wn	FALSE
14253	1	4	2	photopic	wn	FALSE
14422.4	1	4	2	photopic	wn	FALSE
7944.4	1	4	2	photopic	wn	FALSE
13286.1	1	4	2	photopic	wn	FALSE
13269	1	4	2	photopic	wn	FALSE
10633.6	1	4	2	photopic	wn	FALSE
12317.6	1	4	2	photopic	wn	FALSE
6002.46	1	4	2	photopic	wn	FALSE
14499.8	1	4	2	photopic	wn	FALSE
16722.5	1	4	2	photopic	wn	FALSE
11423.4	1	4	2	photopic	wn	FALSE
12556.6	1	4	2	photopic	wn	FALSE
13750	1	4	2	photopic	wn	FALSE
9500.73	1	4	2	photopic	wn	FALSE
8201.62	1	4	2	photopic	wn	FALSE
7126.57	1	4	2	photopic	wn	FALSE
9269.4	1	4	2	photopic	wn	FALSE
12624.2	1	4	2	photopic	wn	FALSE
12448.9	1	4	2	photopic	wn	FALSE
15960	1	4	2	photopic	wn	FALSE
11880.9	1	4	2	photopic	wn	FALSE
12444.1	1	4	2	photopic	wn	FALSE
10693.3	1	4	2	photopic	wn	FALSE
8688.6	1	4	2	photopic	wn	FALSE
13032.5	1	4	2	photopic	wn	FALSE
13944.9	1	4	2	photopic	wn	FALSE
22490.7	1	4	2	photopic	wn	FALSE
8716.63	1	4	2	photopic	wn	FALSE
12993.7	1	4	2	photopic	wn	FALSE
8418.38	1	4	2	photopic	wn	FALSE
19694.2	1	4	2	photopic	wn	FALSE
15167.8	1	4	2	photopic	wn	FALSE
15222.3	1	4	2	photopic	wn	FALSE
8362.93	1	4	2	photopic	wn	FALSE
12906.6	1	4	2	photopic	wn	FALSE
11510.7	1	4	2	photopic	wn	FALSE
17106.3	1	4	2	photopic	wn	FALSE
10141.1	1	4	2	photopic	wn	FALSE
13053.8	1	4	2	photopic	wn	FALSE
9860.5	1	4	2	photopic	wn	FALSE
7212.97	1	4	2	photopic	wn	FALSE
10580.7	1	4	2	photopic	wn	FALSE
9619.54	1	4	2	photopic	wn	FALSE
16437.2	1	4	2	photopic	wn	FALSE
9489.63	1	4	2	photopic	wn	FALSE
10096.4	1	4	2	photopic	wn	FALSE
7157.01	1	4	2	photopic	wn	FALSE
10632.7	1	4	2	photopic	wn	FALSE
24555.6	1	4	2	photopic	wn	FALSE
11348.3	1	4	2	photopic	wn	FALSE
6917.2	1	4	2	photopic	wn	FALSE
13888.5	1	4	2	photopic	wn	FALSE
6386.05	1	4	2	photopic	wn	FALSE
11049.7	1	4	2	photopic	wn	FALSE
9629.01	1	4	2	photopic	wn	FALSE
9574.13	1	4	2	photopic	wn	FALSE
12358.8	1	4	2	photopic	wn	FALSE
12919.5	1	4	2	photopic	wn	FALSE
12530.6	1	4	2	photopic	wn	FALSE
13586.3	1	4	2	photopic	wn	FALSE
9417.93	1	4	2	photopic	wn	FALSE
9249.44	1	4	2	photopic	wn	FALSE
8154.01	1	4	2	photopic	wn	FALSE
7200.62	1	4	2	photopic	wn	FALSE
12330.8	1	4	2	photopic	wn	FALSE
11607.2	1	4	2	photopic	wn	FALSE
10517	1	4	2	photopic	wn	FALSE
6784.92	1	4	2	photopic	wn	FALSE
10648.9	1	4	2	photopic	wn	FALSE
9721.63	1	4	2	photopic	wn	FALSE
7135.54	1	4	2	photopic	wn	FALSE
7038.23	1	4	2	photopic	wn	FALSE
21530	1	4	2	photopic	wn	FALSE
8880.11	1	4	2	photopic	wn	FALSE
17717.7	1	4	2	photopic	wn	FALSE
14392	1	4	2	photopic	wn	FALSE
11200.6	1	4	2	photopic	wn	FALSE
17226.9	1	4	2	photopic	wn	FALSE
6509.01	1	4	2	photopic	wn	FALSE
14001	1	4	2	photopic	wn	FALSE
14079	1	4	2	photopic	wn	FALSE
10507.8	1	4	2	photopic	wn	FALSE
6758.18	1	4	2	photopic	wn	FALSE
7879.46	1	4	2	photopic	wn	FALSE
9556.36	1	4	2	photopic	wn	FALSE
19148.2	1	4	2	photopic	wn	FALSE
8512.16	1	4	2	photopic	wn	FALSE
10868.2	1	4	2	photopic	wn	FALSE
15337.1	1	4	2	photopic	wn	FALSE
6577.66	1	4	2	photopic	wn	FALSE
6331.01	1	4	2	photopic	wn	FALSE
14570.3	1	4	2	photopic	wn	FALSE
11979.3	1	4	2	photopic	wn	FALSE
10572.4	1	4	2	photopic	wn	FALSE
6029.38	1	4	2	photopic	wn	FALSE
9145.65	1	4	2	photopic	wn	FALSE
9963.43	1	4	2	photopic	wn	FALSE
11443.4	1	4	2	photopic	wn	FALSE
10907.6	1	4	2	photopic	wn	FALSE
10931.2	1	4	2	photopic	wn	FALSE
10501.3	1	4	2	photopic	wn	FALSE
10671.4	1	4	2	photopic	wn	FALSE
6751.92	1	4	2	photopic	wn	FALSE
14376.6	1	4	2	photopic	wn	FALSE
6223.96	1	4	2	photopic	wn	FALSE
13245.5	1	4	2	photopic	wn	FALSE
13271.8	1	4	2	photopic	wn	FALSE
13633.2	1	4	2	photopic	wn	FALSE
10679	1	4	2	photopic	wn	FALSE
17054	1	4	2	photopic	wn	FALSE
11503.2	1	4	2	photopic	wn	FALSE
17421.9	1	4	2	photopic	wn	FALSE
9580.59	1	4	2	photopic	wn	FALSE
9352.8	1	4	2	photopic	wn	FALSE
8581.68	1	4	2	photopic	wn	FALSE
12497.6	1	4	2	photopic	wn	FALSE
11559.5	1	4	2	photopic	wn	FALSE
10632.5	1	4	2	photopic	wn	FALSE
18733.9	1	4	2	photopic	wn	FALSE
14685.4	1	4	2	photopic	wn	FALSE
11438.5	1	4	2	photopic	wn	FALSE
17997.9	1	4	2	photopic	wn	FALSE
13049.6	1	4	2	photopic	wn	FALSE
13044.6	1	4	2	photopic	wn	FALSE
11458	1	4	2	photopic	wn	FALSE
12752.4	1	4	2	photopic	wn	FALSE
13919.1	1	4	2	photopic	wn	FALSE
8720.23	1	4	2	photopic	wn	FALSE
13524.9	1	4	2	photopic	wn	FALSE
9157.14	1	4	2	photopic	wn	FALSE
14283.9	1	4	2	photopic	wn	FALSE
15791.4	1	4	2	photopic	wn	FALSE
8498.6	1	4	2	photopic	wn	FALSE
9349.65	1	4	2	photopic	wn	FALSE
16116.4	1	4	2	photopic	wn	FALSE
11042.7	1	4	2	photopic	wn	FALSE
4879.84	1	4	2	photopic	wn	FALSE
9768.33	1	4	2	photopic	wn	FALSE
14630.6	1	4	2	photopic	wn	FALSE
13917.6	1	4	2	photopic	wn	FALSE
7011.95	1	4	2	photopic	wn	FALSE
9812.59	1	4	2	photopic	wn	FALSE
8039.53	1	4	2	photopic	wn	FALSE
8627.96	1	4	2	photopic	wn	FALSE
12569.8	1	4	2	photopic	wn	FALSE
13844.8	1	4	2	photopic	wn	FALSE
14910.2	1	4	2	photopic	wn	FALSE
11595.1	1	4	2	photopic	wn	FALSE
9068.67	1	4	2	photopic	wn	FALSE
13111.5	1	4	2	photopic	wn	FALSE
10703.5	1	4	2	photopic	wn	FALSE
8358.05	1	4	2	photopic	wn	FALSE
13757.2	1	4	2	photopic	wn	FALSE
9186.68	1	4	2	photopic	wn	FALSE
15785.9	1	4	2	photopic	wn	FALSE
13171.8	1	4	2	photopic	wn	FALSE
10215	1	4	2	photopic	wn	FALSE
15857.6	1	4	2	photopic	wn	FALSE
7649.64	1	4	2	photopic	wn	FALSE
14719.3	1	4	2	photopic	wn	FALSE
20408.6	1	4	2	photopic	wn	FALSE
14203.5	1	4	2	photopic	wn	FALSE
9048.72	1	4	2	photopic	wn	FALSE
11274.5	1	4	2	photopic	wn	FALSE
15623.1	1	4	2	photopic	wn	FALSE
13168.2	1	4	2	photopic	wn	FALSE
13211.6	1	4	2	photopic	wn	FALSE
21537.8	1	4	2	photopic	wn	FALSE
7552.18	1	4	2	photopic	wn	FALSE
5513.1	1	4	2	photopic	wn	FALSE
10562.8	1	4	2	photopic	wn	FALSE
9281.04	1	4	2	photopic	wn	FALSE
10323.4	1	4	2	photopic	wn	FALSE
10362.8	1	4	2	photopic	wn	FALSE
11491	1	4	2	photopic	wn	FALSE
19048.3	1	4	2	photopic	wn	FALSE
14774.2	1	4	2	photopic	wn	FALSE
13833.6	1	4	2	photopic	wn	FALSE
12687.3	1	4	2	photopic	wn	FALSE
15248.8	1	4	2	photopic	wn	FALSE
6479.87	1	4	2	photopic	wn	FALSE
17765.2	1	4	2	photopic	wn	FALSE
9346.41	1	4	2	photopic	wn	FALSE
15380.7	1	4	2	photopic	wn	FALSE
16426.1	1	4	2	photopic	wn	FALSE
14040.4	1	4	2	photopic	wn	FALSE
14124.7	1	4	2	photopic	wn	FALSE
7761.73	1	4	2	photopic	wn	FALSE
12021	1	4	2	photopic	wn	FALSE
11349.8	1	4	2	photopic	wn	FALSE
9796.73	1	4	2	photopic	wn	FALSE
22028.2	1	4	2	photopic	wn	FALSE
23946.6	1	4	2	photopic	wn	FALSE
8012.68	1	4	2	photopic	wn	FALSE
10384.8	1	4	2	photopic	wn	FALSE
17821.5	1	4	2	photopic	wn	FALSE
11171.4	1	4	2	photopic	wn	FALSE
10857.6	1	4	2	photopic	wn	FALSE
15112.3	1	4	2	photopic	wn	FALSE
9766.24	1	4	2	photopic	wn	FALSE
15591.1	1	4	2	photopic	wn	FALSE
9746.58	1	4	2	photopic	wn	FALSE
10915.8	1	4	2	photopic	wn	FALSE
17102.1	1	4	2	photopic	wn	FALSE
17896.6	1	4	2	photopic	wn	FALSE
5160.43	1	4	2	photopic	wn	FALSE
7315.07	1	4	2	photopic	wn	FALSE
5595.75	1	4	2	photopic	wn	FALSE
10922.9	1	4	2	photopic	wn	FALSE
8676.4	1	4	2	photopic	wn	FALSE
18952.4	1	4	2	photopic	wn	FALSE
24518.9	1	4	2	photopic	wn	FALSE
5128.34	1	4	2	photopic	wn	FALSE
12095.2	1	4	2	photopic	wn	FALSE
5872.78	1	4	2	photopic	wn	FALSE
14693.1	1	4	2	photopic	wn	FALSE
20271.2	1	4	2	photopic	wn	FALSE
12971.4	1	4	2	photopic	wn	FALSE
11008.7	1	4	2	photopic	wn	FALSE
13647.1	1	4	2	photopic	wn	FALSE
8495.83	1	4	2	photopic	wn	FALSE
11126.6	1	4	2	photopic	wn	FALSE
7991.66	1	4	2	photopic	wn	FALSE
6369.49	1	4	2	photopic	wn	FALSE
11042.1	1	4	2	photopic	wn	FALSE
10364.3	1	4	2	photopic	wn	FALSE
15456.8	1	4	2	photopic	wn	FALSE
9557.61	1	4	2	photopic	wn	FALSE
19887.6	1	4	2	photopic	wn	FALSE
10368.3	1	4	2	photopic	wn	FALSE
5870.91	1	4	2	photopic	wn	FALSE
6854.51	1	4	2	photopic	wn	FALSE
12478.2	1	4	2	photopic	wn	FALSE
15838.4	1	4	2	photopic	wn	FALSE
10364.2	1	4	2	photopic	wn	FALSE
12936.7	1	4	2	photopic	wn	FALSE
16679.1	1	4	2	photopic	wn	FALSE
5513.12	1	4	2	photopic	wn	FALSE
8086.6	1	4	2	photopic	wn	FALSE
10380.7	1	4	2	photopic	wn	FALSE
18833.8	1	4	2	photopic	wn	FALSE
6744.94	1	4	2	photopic	wn	FALSE
15182.5	1	4	2	photopic	wn	FALSE
12928.2	1	4	2	photopic	wn	FALSE
16942.3	1	4	2	photopic	wn	FALSE
16396.3	1	4	2	photopic	wn	FALSE
11562.6	1	4	2	photopic	wn	FALSE
15483.2	1	4	2	photopic	wn	FALSE
6675.09	1	4	2	photopic	wn	FALSE
5116.35	1	4	2	photopic	wn	FALSE
9345.4	1	4	2	photopic	wn	FALSE
7624.43	1	4	2	photopic	wn	FALSE
18019.7	1	4	2	photopic	wn	FALSE
13826.2	1	4	2	photopic	wn	FALSE
21418.4	1	4	2	photopic	wn	FALSE
9454.76	1	4	2	photopic	wn	FALSE
15703.8	1	4	2	photopic	wn	FALSE
12182.8	1	4	2	photopic	wn	FALSE
11685.7	1	4	2	photopic	wn	FALSE
7707.16	1	4	2	photopic	wn	FALSE
9018.98	1	4	2	photopic	wn	FALSE
6136.42	1	4	2	photopic	wn	FALSE
5927.12	1	4	2	photopic	wn	FALSE
7227.16	1	4	2	photopic	wn	FALSE
12057.5	1	4	2	photopic	wn	FALSE
8663.04	1	4	2	photopic	wn	FALSE
13629.6	1	4	2	photopic	wn	FALSE
15869.4	1	4	2	photopic	wn	FALSE
11398.2	1	4	2	photopic	wn	FALSE
12951.9	1	4	2	photopic	wn	FALSE
10623.8	1	4	2	photopic	wn	FALSE
20567.6	1	4	2	photopic	wn	FALSE
7400.82	1	4	2	photopic	wn	FALSE
11888.8	1	4	2	photopic	wn	FALSE
14369.3	1	4	2	photopic	wn	FALSE
4335.79	1	4	2	photopic	wn	FALSE
11319.5	1	4	2	photopic	wn	FALSE
17865.6	1	4	2	photopic	wn	FALSE
11387.3	1	4	2	photopic	wn	FALSE
10618.6	1	4	2	photopic	wn	FALSE
16132.6	1	4	2	photopic	wn	FALSE
19517.6	1	4	2	photopic	wn	FALSE
8087.77	1	4	2	photopic	wn	FALSE
6405.27	1	4	2	photopic	wn	FALSE
11423.6	1	4	2	photopic	wn	FALSE
18131.4	1	4	2	photopic	wn	FALSE
10569.2	1	4	2	photopic	wn	FALSE
17421.2	1	4	2	photopic	wn	FALSE
7821.96	1	4	2	photopic	wn	FALSE
8439.42	1	4	2	photopic	wn	FALSE
3849.96	1	4	2	photopic	wn	FALSE
7859.44	1	4	2	photopic	wn	FALSE
7660.33	1	4	2	photopic	wn	FALSE
9210.92	1	4	2	photopic	wn	FALSE
15779.2	1	4	2	photopic	wn	FALSE
9813.33	1	4	2	photopic	wn	FALSE
10558.2	1	4	2	photopic	wn	FALSE
15417.5	1	4	2	photopic	wn	FALSE
9164.09	1	4	2	photopic	wn	FALSE
15676.2	1	4	2	photopic	wn	FALSE
10505.2	1	4	2	photopic	wn	FALSE
16419.8	1	4	2	photopic	wn	FALSE
7310.12	1	4	2	photopic	wn	FALSE
8736.15	1	4	2	photopic	wn	FALSE
18534	1	4	2	photopic	wn	FALSE
8208.58	1	4	2	photopic	wn	FALSE
6111.01	1	4	2	photopic	wn	FALSE
8252.46	1	4	2	photopic	wn	FALSE
10666.4	1	4	2	photopic	wn	FALSE
21900.6	1	4	2	photopic	wn	FALSE
11789	1	4	2	photopic	wn	FALSE
9723.56	1	4	2	photopic	wn	FALSE
6612.12	1	4	2	photopic	wn	FALSE
11514.6	1	4	2	photopic	wn	FALSE
13332.1	1	4	2	photopic	wn	FALSE
20776.2	1	4	2	photopic	wn	FALSE
11340.5	1	4	2	photopic	wn	FALSE
10279.6	1	4	2	photopic	wn	FALSE
11621.2	1	4	2	photopic	wn	FALSE
14522.2	1	4	2	photopic	wn	FALSE
15961.1	1	4	2	photopic	wn	FALSE
9752.83	1	4	2	photopic	wn	FALSE
11869.3	1	4	2	photopic	wn	FALSE
12835	1	4	2	photopic	wn	FALSE
6355.63	1	4	2	photopic	wn	FALSE
10661.3	1	4	2	photopic	wn	FALSE
9744.13	1	4	2	photopic	wn	FALSE
19031.2	1	4	2	photopic	wn	FALSE
14764.1	1	4	2	photopic	wn	FALSE
16356.2	1	4	2	photopic	wn	FALSE
21872.6	1	4	2	photopic	wn	FALSE
17767	1	4	2	photopic	wn	FALSE
4637.3	1	4	2	photopic	wn	FALSE
13579.3	1	4	2	photopic	wn	FALSE
8823.57	1	4	2	photopic	wn	FALSE
13381.8	1	4	2	photopic	wn	FALSE
9436.27	1	4	2	photopic	wn	FALSE
12697.3	1	4	2	photopic	wn	FALSE
15754.2	1	4	2	photopic	wn	FALSE
12878.1	1	4	2	photopic	wn	FALSE
10092.5	1	4	2	photopic	wn	FALSE
12967	1	4	2	photopic	wn	FALSE
8903.93	1	4	2	photopic	wn	FALSE
7497.99	1	4	2	photopic	wn	FALSE
6623.45	1	4	2	photopic	wn	FALSE
12277.2	1	4	2	photopic	wn	FALSE
8951.37	1	4	2	photopic	wn	FALSE
12814.8	1	4	2	photopic	wn	FALSE
12349.7	1	4	2	photopic	wn	FALSE
24084.9	1	4	2	photopic	wn	FALSE
14926.9	1	4	2	photopic	wn	FALSE
14795.2	1	4	2	photopic	wn	FALSE
9894.62	1	4	2	photopic	wn	FALSE
6893.22	1	4	2	photopic	wn	FALSE
5391.83	1	4	2	photopic	wn	FALSE
21645.9	1	4	2	photopic	wn	FALSE
12889.2	1	4	2	photopic	wn	FALSE
8747.5	1	4	2	photopic	wn	FALSE
13792.7	1	4	2	photopic	wn	FALSE
14865.9	1	4	2	photopic	wn	FALSE
9443.16	1	4	2	photopic	wn	FALSE
7445.78	1	4	2	photopic	wn	FALSE
8648.62	1	4	2	photopic	wn	FALSE
14769	1	4	2	photopic	wn	FALSE
8517.47	1	4	2	photopic	wn	FALSE
8466.69	1	4	2	photopic	wn	FALSE
7538.76	1	4	2	photopic	wn	FALSE
9085.82	1	4	2	photopic	wn	FALSE
10814.9	1	4	2	photopic	wn	FALSE
10166.2	1	4	2	photopic	wn	FALSE
10934.3	1	4	2	photopic	wn	FALSE
14236.6	1	4	2	photopic	wn	FALSE
7750.48	1	4	2	photopic	wn	FALSE
14553.2	1	4	2	photopic	wn	FALSE
12634.2	1	4	2	photopic	wn	FALSE
11378.5	1	4	2	photopic	wn	FALSE
12413.1	1	4	2	photopic	wn	FALSE
14883.9	1	4	2	photopic	wn	FALSE
7504.39	1	4	2	photopic	wn	FALSE
14105.2	1	4	2	photopic	wn	FALSE
12006.4	1	4	2	photopic	wn	FALSE
12512.2	1	4	2	photopic	wn	FALSE
12293.6	2	4	2	photopic	wn	FALSE
9360.09	2	4	2	photopic	wn	FALSE
12507.8	2	4	2	photopic	wn	FALSE
4749.1	2	4	2	photopic	wn	FALSE
5985.38	2	4	2	photopic	wn	FALSE
10520.6	2	4	2	photopic	wn	FALSE
12192	2	4	2	photopic	wn	FALSE
11130.6	2	4	2	photopic	wn	FALSE
3178.62	2	4	2	photopic	wn	FALSE
11787.6	2	4	2	photopic	wn	FALSE
14729.1	2	4	2	photopic	wn	FALSE
11966.3	2	4	2	photopic	wn	FALSE
12911.6	2	4	2	photopic	wn	FALSE
17125	2	4	2	photopic	wn	FALSE
8175.19	2	4	2	photopic	wn	FALSE
14431.8	2	4	2	photopic	wn	FALSE
11881.4	2	4	2	photopic	wn	FALSE
11171.2	2	4	2	photopic	wn	FALSE
14569.5	2	4	2	photopic	wn	FALSE
9238.91	2	4	2	photopic	wn	FALSE
9779.59	2	4	2	photopic	wn	FALSE
6962.19	2	4	2	photopic	wn	FALSE
19200.9	2	4	2	photopic	wn	FALSE
4788.77	2	4	2	photopic	wn	FALSE
8874.29	2	4	2	photopic	wn	FALSE
14731.6	2	4	2	photopic	wn	FALSE
10463.2	2	4	2	photopic	wn	FALSE
7075.73	2	4	2	photopic	wn	FALSE
11691.8	2	4	2	photopic	wn	FALSE
10508.4	2	4	2	photopic	wn	FALSE
6109.29	2	4	2	photopic	wn	FALSE
[truncated: 44,642 more rows]

## Sheet: fig4c
rf_snl	animal	age	tx	lightlevel	stim	notx
21.3731	0	4	2	photopic	wn	FALSE
23.2317	0	4	2	photopic	wn	FALSE
20.8684	0	4	2	photopic	wn	FALSE
23.5653	0	4	2	photopic	wn	FALSE
20.9056	0	4	2	photopic	wn	FALSE
23.9312	0	4	2	photopic	wn	FALSE
24.5278	0	4	2	photopic	wn	FALSE
24.1388	0	4	2	photopic	wn	FALSE
22.1203	0	4	2	photopic	wn	FALSE
26.5656	0	4	2	photopic	wn	FALSE
23.7044	0	4	2	photopic	wn	FALSE
21.3855	0	4	2	photopic	wn	FALSE
25.5014	0	4	2	photopic	wn	FALSE
22.713	0	4	2	photopic	wn	FALSE
24.6767	1	4	2	photopic	wn	FALSE
22.6647	1	4	2	photopic	wn	FALSE
25.49	1	4	2	photopic	wn	FALSE
23.4484	1	4	2	photopic	wn	FALSE
23.2275	1	4	2	photopic	wn	FALSE
21.1105	1	4	2	photopic	wn	FALSE
22.5072	1	4	2	photopic	wn	FALSE
24.191	1	4	2	photopic	wn	FALSE
21.7767	1	4	2	photopic	wn	FALSE
24.4421	1	4	2	photopic	wn	FALSE
22.7261	1	4	2	photopic	wn	FALSE
25.7783	1	4	2	photopic	wn	FALSE
27.5267	1	4	2	photopic	wn	FALSE
24.4727	1	4	2	photopic	wn	FALSE
22.8421	2	4	2	photopic	wn	FALSE
24.2772	2	4	2	photopic	wn	FALSE
22.751	2	4	2	photopic	wn	FALSE
27.7643	2	4	2	photopic	wn	FALSE
26.5952	2	4	2	photopic	wn	FALSE
23.663	2	4	2	photopic	wn	FALSE
22.8859	2	4	2	photopic	wn	FALSE
23.3662	2	4	2	photopic	wn	FALSE
23.0639	2	4	2	photopic	wn	FALSE
21.8882	2	4	2	photopic	wn	FALSE
22.9845	2	4	2	photopic	wn	FALSE
22.5833	2	4	2	photopic	wn	FALSE
21.0939	2	4	2	photopic	wn	FALSE
24.9851	2	4	2	photopic	wn	FALSE
30.2117	3	5	2	photopic	wn	FALSE
27.7367	3	5	2	photopic	wn	FALSE
30.7767	3	5	2	photopic	wn	FALSE
28.3401	3	5	2	photopic	wn	FALSE
27.8569	3	5	2	photopic	wn	FALSE
26.4892	3	5	2	photopic	wn	FALSE
28.7001	3	5	2	photopic	wn	FALSE
22.6628	3	5	2	photopic	wn	FALSE
28.4724	3	5	2	photopic	wn	FALSE
27.1942	3	5	2	photopic	wn	FALSE
25.7828	3	5	2	photopic	wn	FALSE
29.0459	3	5	2	photopic	wn	FALSE
30.5547	3	5	2	photopic	wn	FALSE
27.3057	4	5	2	photopic	wn	FALSE
25.8585	4	5	2	photopic	wn	FALSE
30.9066	4	5	2	photopic	wn	FALSE
24.6417	4	5	2	photopic	wn	FALSE
24.7491	4	5	2	photopic	wn	FALSE
25.5728	4	5	2	photopic	wn	FALSE
27.1372	4	5	2	photopic	wn	FALSE
26.4392	4	5	2	photopic	wn	FALSE
24.0358	4	5	2	photopic	wn	FALSE
27.4551	4	5	2	photopic	wn	FALSE
29.1421	4	5	2	photopic	wn	FALSE
30.6921	4	5	2	photopic	wn	FALSE
28.2324	4	5	2	photopic	wn	FALSE
32.4322	5	6	2	photopic	wn	FALSE
30.9085	5	6	2	photopic	wn	FALSE
29.6546	5	6	2	photopic	wn	FALSE
32.8829	5	6	2	photopic	wn	FALSE
29.8011	5	6	2	photopic	wn	FALSE
30.1811	5	6	2	photopic	wn	FALSE
30.0549	5	6	2	photopic	wn	FALSE
27.4643	5	6	2	photopic	wn	FALSE
30.7213	6	6	2	photopic	wn	FALSE
28.8115	6	6	2	photopic	wn	FALSE
31.6441	6	6	2	photopic	wn	FALSE
29.314	6	6	2	photopic	wn	FALSE
33.4496	6	6	2	photopic	wn	FALSE
29.2083	6	6	2	photopic	wn	FALSE
26.9599	6	6	2	photopic	wn	FALSE
25.9705	6	6	2	photopic	wn	FALSE
33.4165	7	7	2	photopic	wn	FALSE
35.1234	7	7	2	photopic	wn	FALSE
31.6875	7	7	2	photopic	wn	FALSE
32.4834	7	7	2	photopic	wn	FALSE
29.2627	7	7	2	photopic	wn	FALSE
32.2395	7	7	2	photopic	wn	FALSE
34.3979	7	7	2	photopic	wn	FALSE
33.8827	7	7	2	photopic	wn	FALSE
33.0175	7	7	2	photopic	wn	FALSE
34.0211	7	7	2	photopic	wn	FALSE
33.8401	7	7	2	photopic	wn	FALSE
35.4084	8	7	2	photopic	wn	FALSE
33.1083	8	7	2	photopic	wn	FALSE
33.0657	8	7	2	photopic	wn	FALSE
35.3337	8	7	2	photopic	wn	FALSE
31.8919	8	7	2	photopic	wn	FALSE
33.8835	8	7	2	photopic	wn	FALSE
34.7728	8	7	2	photopic	wn	FALSE
30.6046	8	7	2	photopic	wn	FALSE
33.2221	8	7	2	photopic	wn	FALSE
35.8397	8	7	2	photopic	wn	FALSE
32.27	8	7	2	photopic	wn	FALSE
20.7855	9	4	3	photopic	wn	FALSE
26.1348	9	4	3	photopic	wn	FALSE
19.7221	9	4	3	photopic	wn	FALSE
22.9033	9	4	3	photopic	wn	FALSE
27.0894	9	4	3	photopic	wn	FALSE
21.3586	9	4	3	photopic	wn	FALSE
21.6651	9	4	3	photopic	wn	FALSE
21.2817	9	4	3	photopic	wn	FALSE
22.0947	9	4	3	photopic	wn	FALSE
23.0576	9	4	3	photopic	wn	FALSE
25.7048	9	4	3	photopic	wn	FALSE
20.8812	9	4	3	photopic	wn	FALSE
20.1828	9	4	3	photopic	wn	FALSE
22.387	9	4	3	photopic	wn	FALSE
22.4291	9	4	3	photopic	wn	FALSE
24.6351	10	4	3	photopic	wn	FALSE
23.2666	10	4	3	photopic	wn	FALSE
23.3029	10	4	3	photopic	wn	FALSE
22.6464	10	4	3	photopic	wn	FALSE
23.0272	10	4	3	photopic	wn	FALSE
25.4582	10	4	3	photopic	wn	FALSE
22.7392	10	4	3	photopic	wn	FALSE
24.3267	10	4	3	photopic	wn	FALSE
26.2481	10	4	3	photopic	wn	FALSE
24.4297	10	4	3	photopic	wn	FALSE
23.8768	10	4	3	photopic	wn	FALSE
21.9679	10	4	3	photopic	wn	FALSE
23.338	10	4	3	photopic	wn	FALSE
23.715	10	4	3	photopic	wn	FALSE
27.2764	10	4	3	photopic	wn	FALSE
28.321	11	4	3	photopic	wn	FALSE
22.9516	11	4	3	photopic	wn	FALSE
23.7551	11	4	3	photopic	wn	FALSE
20.5834	11	4	3	photopic	wn	FALSE
22.0297	11	4	3	photopic	wn	FALSE
22.8422	11	4	3	photopic	wn	FALSE
22.7674	11	4	3	photopic	wn	FALSE
22.7341	11	4	3	photopic	wn	FALSE
22.6203	11	4	3	photopic	wn	FALSE
24.8115	11	4	3	photopic	wn	FALSE
20.366	11	4	3	photopic	wn	FALSE
26.5311	11	4	3	photopic	wn	FALSE
25.5484	11	4	3	photopic	wn	FALSE
19.8898	11	4	3	photopic	wn	FALSE
25.8088	11	4	3	photopic	wn	FALSE
22.6004	12	4	3	photopic	wn	FALSE
21.3974	12	4	3	photopic	wn	FALSE
22.3853	12	4	3	photopic	wn	FALSE
24.3599	12	4	3	photopic	wn	FALSE
23.7429	12	4	3	photopic	wn	FALSE
23.8154	12	4	3	photopic	wn	FALSE
23.8456	12	4	3	photopic	wn	FALSE
21.9186	12	4	3	photopic	wn	FALSE
24.4929	12	4	3	photopic	wn	FALSE
24.6009	12	4	3	photopic	wn	FALSE
22.2703	12	4	3	photopic	wn	FALSE
25.7242	12	4	3	photopic	wn	FALSE
19.1502	12	4	3	photopic	wn	FALSE
22.7425	12	4	3	photopic	wn	FALSE
25.8152	12	4	3	photopic	wn	FALSE
25.1173	13	4	3	photopic	wn	FALSE
23.9762	13	4	3	photopic	wn	FALSE
21.1675	13	4	3	photopic	wn	FALSE
23.9136	13	4	3	photopic	wn	FALSE
22.5754	13	4	3	photopic	wn	FALSE
23.7296	13	4	3	photopic	wn	FALSE
20.2598	13	4	3	photopic	wn	FALSE
19.1878	13	4	3	photopic	wn	FALSE
23.6394	13	4	3	photopic	wn	FALSE
25.0304	13	4	3	photopic	wn	FALSE
25.0715	13	4	3	photopic	wn	FALSE
23.6037	13	4	3	photopic	wn	FALSE
24.0955	13	4	3	photopic	wn	FALSE
25.2326	13	4	3	photopic	wn	FALSE
22.114	13	4	3	photopic	wn	FALSE
26.8571	14	4	3	photopic	wn	FALSE
27.2798	14	4	3	photopic	wn	FALSE
26.3925	14	4	3	photopic	wn	FALSE
25.3666	14	4	3	photopic	wn	FALSE
25.1413	14	4	3	photopic	wn	FALSE
26.3246	14	4	3	photopic	wn	FALSE
23.8815	14	4	3	photopic	wn	FALSE
22.9002	14	4	3	photopic	wn	FALSE
25.1861	14	4	3	photopic	wn	FALSE
24.7584	14	4	3	photopic	wn	FALSE
25.2935	14	4	3	photopic	wn	FALSE
24.6565	14	4	3	photopic	wn	FALSE
23.0996	14	4	3	photopic	wn	FALSE
23.3861	14	4	3	photopic	wn	FALSE
23.2082	14	4	3	photopic	wn	FALSE
28.8541	15	5	3	photopic	wn	FALSE
30.896	15	5	3	photopic	wn	FALSE
29.4183	15	5	3	photopic	wn	FALSE
28.6231	15	5	3	photopic	wn	FALSE
32.5077	15	5	3	photopic	wn	FALSE
27.7161	15	5	3	photopic	wn	FALSE
29.3712	15	5	3	photopic	wn	FALSE
31.8715	15	5	3	photopic	wn	FALSE
32.1859	15	5	3	photopic	wn	FALSE
27.9314	15	5	3	photopic	wn	FALSE
30.3041	15	5	3	photopic	wn	FALSE
30.8266	15	5	3	photopic	wn	FALSE
29.3491	15	5	3	photopic	wn	FALSE
30.1257	15	5	3	photopic	wn	FALSE
28.2622	15	5	3	photopic	wn	FALSE
31.0698	16	5	3	photopic	wn	FALSE
30.1331	16	5	3	photopic	wn	FALSE
28.9491	16	5	3	photopic	wn	FALSE
27.4383	16	5	3	photopic	wn	FALSE
29.2932	16	5	3	photopic	wn	FALSE
27.217	16	5	3	photopic	wn	FALSE
30.6409	16	5	3	photopic	wn	FALSE
25.5898	16	5	3	photopic	wn	FALSE
22.9143	16	5	3	photopic	wn	FALSE
28.0824	16	5	3	photopic	wn	FALSE
27.8397	16	5	3	photopic	wn	FALSE
26.386	16	5	3	photopic	wn	FALSE
29.3529	16	5	3	photopic	wn	FALSE
31.0963	16	5	3	photopic	wn	FALSE
27.3723	16	5	3	photopic	wn	FALSE
34.4508	17	6	3	photopic	wn	FALSE
33.299	17	6	3	photopic	wn	FALSE
32.6689	17	6	3	photopic	wn	FALSE
33.9259	17	6	3	photopic	wn	FALSE
33.8723	17	6	3	photopic	wn	FALSE
29.9392	17	6	3	photopic	wn	FALSE
32.0087	17	6	3	photopic	wn	FALSE
31.3945	17	6	3	photopic	wn	FALSE
30.9145	17	6	3	photopic	wn	FALSE
31.4863	18	6	3	photopic	wn	FALSE
31.4987	18	6	3	photopic	wn	FALSE
33.7298	18	6	3	photopic	wn	FALSE
32.6242	18	6	3	photopic	wn	FALSE
33.0274	18	6	3	photopic	wn	FALSE
33.4457	18	6	3	photopic	wn	FALSE
34.0516	18	6	3	photopic	wn	FALSE
32.2365	18	6	3	photopic	wn	FALSE
30.2634	18	6	3	photopic	wn	FALSE
38.0568	19	7	3	photopic	wn	FALSE
35.6335	19	7	3	photopic	wn	FALSE
38.8783	19	7	3	photopic	wn	FALSE
39.0597	19	7	3	photopic	wn	FALSE
35.9512	19	7	3	photopic	wn	FALSE
38.1092	19	7	3	photopic	wn	FALSE
38.2483	19	7	3	photopic	wn	FALSE
40.1323	19	7	3	photopic	wn	FALSE
39.1468	19	7	3	photopic	wn	FALSE
39.4847	19	7	3	photopic	wn	FALSE
37.162	19	7	3	photopic	wn	FALSE
36.8298	19	7	3	photopic	wn	FALSE
35.5881	20	7	3	photopic	wn	FALSE
36.1818	20	7	3	photopic	wn	FALSE
35.5405	20	7	3	photopic	wn	FALSE
35.2501	20	7	3	photopic	wn	FALSE
35.328	20	7	3	photopic	wn	FALSE
31.9211	20	7	3	photopic	wn	FALSE
33.8953	20	7	3	photopic	wn	FALSE
34.6219	20	7	3	photopic	wn	FALSE
33.0187	20	7	3	photopic	wn	FALSE
35.2071	20	7	3	photopic	wn	FALSE
37.1097	20	7	3	photopic	wn	FALSE
31.4852	20	7	3	photopic	wn	FALSE
35.0067	21	7	3	photopic	wn	FALSE
35.2708	21	7	3	photopic	wn	FALSE
38.1046	21	7	3	photopic	wn	FALSE
36.521	21	7	3	photopic	wn	FALSE
37.336	21	7	3	photopic	wn	FALSE
33.6197	21	7	3	photopic	wn	FALSE
34.8976	21	7	3	photopic	wn	FALSE
34.3474	21	7	3	photopic	wn	FALSE
33.7943	21	7	3	photopic	wn	FALSE
35.0914	21	7	3	photopic	wn	FALSE
33.6668	21	7	3	photopic	wn	FALSE
36.7926	21	7	3	photopic	wn	FALSE
19.7925	22	4	4	photopic	wn	FALSE
19.6726	22	4	4	photopic	wn	FALSE
21.242	22	4	4	photopic	wn	FALSE
20.9328	22	4	4	photopic	wn	FALSE
22.5626	22	4	4	photopic	wn	FALSE
18.7431	22	4	4	photopic	wn	FALSE
24.4483	22	4	4	photopic	wn	FALSE
22.0109	23	4	4	photopic	wn	FALSE
19.2219	23	4	4	photopic	wn	FALSE
21.3796	23	4	4	photopic	wn	FALSE
22.5935	23	4	4	photopic	wn	FALSE
21.9169	23	4	4	photopic	wn	FALSE
21.1028	23	4	4	photopic	wn	FALSE
24.0398	23	4	4	photopic	wn	FALSE
19.5995	24	4	4	photopic	wn	FALSE
17.535	24	4	4	photopic	wn	FALSE
17.081	24	4	4	photopic	wn	FALSE
19.0124	24	4	4	photopic	wn	FALSE
22.7991	24	4	4	photopic	wn	FALSE
20.4179	24	4	4	photopic	wn	FALSE
22.7203	24	4	4	photopic	wn	FALSE
23.1636	25	4	4	photopic	wn	FALSE
21.8561	25	4	4	photopic	wn	FALSE
24.5421	25	4	4	photopic	wn	FALSE
23.6747	25	4	4	photopic	wn	FALSE
22.9924	25	4	4	photopic	wn	FALSE
22.0284	25	4	4	photopic	wn	FALSE
21.9867	25	4	4	photopic	wn	FALSE
26.0195	26	5	4	photopic	wn	FALSE
26.4792	26	5	4	photopic	wn	FALSE
29.3387	26	5	4	photopic	wn	FALSE
27.4287	26	5	4	photopic	wn	FALSE
25.3891	26	5	4	photopic	wn	FALSE
25.1679	26	5	4	photopic	wn	FALSE
28.9119	26	5	4	photopic	wn	FALSE
26.8867	26	5	4	photopic	wn	FALSE
30.0368	26	5	4	photopic	wn	FALSE
26.6429	26	5	4	photopic	wn	FALSE
23.3961	26	5	4	photopic	wn	FALSE
24.2887	26	5	4	photopic	wn	FALSE
23.1371	27	5	4	photopic	wn	FALSE
20.3886	27	5	4	photopic	wn	FALSE
22.3	27	5	4	photopic	wn	FALSE
22.7963	27	5	4	photopic	wn	FALSE
22.6007	27	5	4	photopic	wn	FALSE
23.9011	27	5	4	photopic	wn	FALSE
20.1163	27	5	4	photopic	wn	FALSE
27.7495	27	5	4	photopic	wn	FALSE
23.2872	27	5	4	photopic	wn	FALSE
20.3007	27	5	4	photopic	wn	FALSE
21.509	27	5	4	photopic	wn	FALSE
18.8354	27	5	4	photopic	wn	FALSE
25.9785	28	5	4	photopic	wn	FALSE
22.9941	28	5	4	photopic	wn	FALSE
27.2514	28	5	4	photopic	wn	FALSE
27.3933	28	5	4	photopic	wn	FALSE
26.2549	28	5	4	photopic	wn	FALSE
27.7262	28	5	4	photopic	wn	FALSE
21.927	28	5	4	photopic	wn	FALSE
28.6872	28	5	4	photopic	wn	FALSE
26.9911	28	5	4	photopic	wn	FALSE
21.5321	28	5	4	photopic	wn	FALSE
21.3191	28	5	4	photopic	wn	FALSE
27.0633	28	5	4	photopic	wn	FALSE
28.8512	29	6	4	photopic	wn	FALSE
27.4488	29	6	4	photopic	wn	FALSE
30.728	29	6	4	photopic	wn	FALSE
24.6073	29	6	4	photopic	wn	FALSE
29.6581	29	6	4	photopic	wn	FALSE
26.0491	29	6	4	photopic	wn	FALSE
27.6127	29	6	4	photopic	wn	FALSE
29.8274	29	6	4	photopic	wn	FALSE
29.4057	29	6	4	photopic	wn	FALSE
28.297	29	6	4	photopic	wn	FALSE
31.192	29	6	4	photopic	wn	FALSE
28.087	29	6	4	photopic	wn	FALSE
30.1867	29	6	4	photopic	wn	FALSE
27.4812	29	6	4	photopic	wn	FALSE
28.0133	29	6	4	photopic	wn	FALSE
25.3886	29	6	4	photopic	wn	FALSE
28.8538	29	6	4	photopic	wn	FALSE
29.0008	29	6	4	photopic	wn	FALSE
24.7825	30	6	4	photopic	wn	FALSE
26.0686	30	6	4	photopic	wn	FALSE
26.025	30	6	4	photopic	wn	FALSE
25.7052	30	6	4	photopic	wn	FALSE
24.9995	30	6	4	photopic	wn	FALSE
28.9562	30	6	4	photopic	wn	FALSE
27.6779	30	6	4	photopic	wn	FALSE
26.4432	30	6	4	photopic	wn	FALSE
25.7116	30	6	4	photopic	wn	FALSE
26.2421	30	6	4	photopic	wn	FALSE
20.4675	30	6	4	photopic	wn	FALSE
24.4154	30	6	4	photopic	wn	FALSE
23.4466	30	6	4	photopic	wn	FALSE
29.1492	30	6	4	photopic	wn	FALSE
25.5126	30	6	4	photopic	wn	FALSE
26.1334	30	6	4	photopic	wn	FALSE
28.1437	30	6	4	photopic	wn	FALSE
24.4849	30	6	4	photopic	wn	FALSE
24.8179	31	6	4	photopic	wn	FALSE
18.3006	31	6	4	photopic	wn	FALSE
24.5858	31	6	4	photopic	wn	FALSE
21.1068	31	6	4	photopic	wn	FALSE
25.2335	31	6	4	photopic	wn	FALSE
21.8309	31	6	4	photopic	wn	FALSE
24.4613	31	6	4	photopic	wn	FALSE
21.5994	31	6	4	photopic	wn	FALSE
21.3048	31	6	4	photopic	wn	FALSE
23.244	31	6	4	photopic	wn	FALSE
21.5203	31	6	4	photopic	wn	FALSE
23.9773	31	6	4	photopic	wn	FALSE
22.9714	31	6	4	photopic	wn	FALSE
24.1216	31	6	4	photopic	wn	FALSE
21.7981	31	6	4	photopic	wn	FALSE
21.2136	31	6	4	photopic	wn	FALSE
24.3821	31	6	4	photopic	wn	FALSE
28.2665	31	6	4	photopic	wn	FALSE
20.7965	32	7	4	photopic	wn	FALSE
27.0164	32	7	4	photopic	wn	FALSE
26.9255	32	7	4	photopic	wn	FALSE
29.917	32	7	4	photopic	wn	FALSE
25.4013	32	7	4	photopic	wn	FALSE
25.4995	32	7	4	photopic	wn	FALSE
26.2236	32	7	4	photopic	wn	FALSE
25.0248	32	7	4	photopic	wn	FALSE
23.8027	32	7	4	photopic	wn	FALSE
26.5791	32	7	4	photopic	wn	FALSE
27.8822	32	7	4	photopic	wn	FALSE
26.5835	32	7	4	photopic	wn	FALSE
24.7565	32	7	4	photopic	wn	FALSE
25.1289	32	7	4	photopic	wn	FALSE
26.4015	32	7	4	photopic	wn	FALSE
21.9039	32	7	4	photopic	wn	FALSE
24.006	32	7	4	photopic	wn	FALSE
23.9408	33	7	4	photopic	wn	FALSE
24.8879	33	7	4	photopic	wn	FALSE
25.9071	33	7	4	photopic	wn	FALSE
24.891	33	7	4	photopic	wn	FALSE
20.0457	33	7	4	photopic	wn	FALSE
22.1927	33	7	4	photopic	wn	FALSE
22.8806	33	7	4	photopic	wn	FALSE
21.7182	33	7	4	photopic	wn	FALSE
25.4513	33	7	4	photopic	wn	FALSE
25.7664	33	7	4	photopic	wn	FALSE
23.6253	33	7	4	photopic	wn	FALSE
24.3946	33	7	4	photopic	wn	FALSE
19.6878	33	7	4	photopic	wn	FALSE
20.4675	33	7	4	photopic	wn	FALSE
23.5771	33	7	4	photopic	wn	FALSE
23.8164	33	7	4	photopic	wn	FALSE
22.1474	33	7	4	photopic	wn	FALSE
27.0663	34	4	NA	photopic	wn	TRUE
26.7419	34	4	NA	photopic	wn	TRUE
26.2616	34	4	NA	photopic	wn	TRUE
25.9622	34	4	NA	photopic	wn	TRUE
27.1232	34	4	NA	photopic	wn	TRUE
27.5183	34	4	NA	photopic	wn	TRUE
29.6205	34	4	NA	photopic	wn	TRUE
27.9308	34	4	NA	photopic	wn	TRUE
26.8759	34	4	NA	photopic	wn	TRUE
23.6657	34	4	NA	photopic	wn	TRUE
27.4842	34	4	NA	photopic	wn	TRUE
29.1334	34	4	NA	photopic	wn	TRUE
28.3224	34	4	NA	photopic	wn	TRUE
27.236	35	4	NA	photopic	wn	TRUE
28.2092	35	4	NA	photopic	wn	TRUE
27.6491	35	4	NA	photopic	wn	TRUE
29.5028	35	4	NA	photopic	wn	TRUE
25.1791	35	4	NA	photopic	wn	TRUE
27.3525	35	4	NA	photopic	wn	TRUE
28.3972	35	4	NA	photopic	wn	TRUE
26.2712	35	4	NA	photopic	wn	TRUE
28.4911	35	4	NA	photopic	wn	TRUE
29.5152	35	4	NA	photopic	wn	TRUE
32.3671	35	4	NA	photopic	wn	TRUE
29.1589	35	4	NA	photopic	wn	TRUE
28.1159	35	4	NA	photopic	wn	TRUE
29.7536	36	4	NA	photopic	wn	TRUE
25.9183	36	4	NA	photopic	wn	TRUE
23.5979	36	4	NA	photopic	wn	TRUE
28.9092	36	4	NA	photopic	wn	TRUE
28.7217	36	4	NA	photopic	wn	TRUE
30.5507	36	4	NA	photopic	wn	TRUE
25.3048	36	4	NA	photopic	wn	TRUE
25.6596	36	4	NA	photopic	wn	TRUE
27.1089	36	4	NA	photopic	wn	TRUE
28.6588	36	4	NA	photopic	wn	TRUE
29.427	36	4	NA	photopic	wn	TRUE
27.1512	36	4	NA	photopic	wn	TRUE
31.1924	36	4	NA	photopic	wn	TRUE
26.5306	37	5	NA	photopic	wn	TRUE
26.2066	37	5	NA	photopic	wn	TRUE
25.7272	37	5	NA	photopic	wn	TRUE
25.4287	37	5	NA	photopic	wn	TRUE
26.5875	37	5	NA	photopic	wn	TRUE
26.9827	37	5	NA	photopic	wn	TRUE
29.0915	37	5	NA	photopic	wn	TRUE
27.3955	37	5	NA	photopic	wn	TRUE
26.3404	37	5	NA	photopic	wn	TRUE
23.1456	37	5	NA	photopic	wn	TRUE
26.9485	37	5	NA	photopic	wn	TRUE
28.6018	37	5	NA	photopic	wn	TRUE
27.788	37	5	NA	photopic	wn	TRUE
25.3879	37	5	NA	photopic	wn	TRUE
28.163	37	5	NA	photopic	wn	TRUE
26.8193	37	5	NA	photopic	wn	TRUE
23.0795	37	5	NA	photopic	wn	TRUE
22.2252	38	5	NA	photopic	wn	TRUE
23.6028	38	5	NA	photopic	wn	TRUE
24.5495	38	5	NA	photopic	wn	TRUE
24.0028	38	5	NA	photopic	wn	TRUE
25.8317	38	5	NA	photopic	wn	TRUE
21.6487	38	5	NA	photopic	wn	TRUE
23.7154	38	5	NA	photopic	wn	TRUE
24.7341	38	5	NA	photopic	wn	TRUE
22.6786	38	5	NA	photopic	wn	TRUE
24.8265	38	5	NA	photopic	wn	TRUE
25.8441	38	5	NA	photopic	wn	TRUE
28.7799	38	5	NA	photopic	wn	TRUE
25.4881	38	5	NA	photopic	wn	TRUE
24.458	38	5	NA	photopic	wn	TRUE
25.5256	38	5	NA	photopic	wn	TRUE
21.9523	38	5	NA	photopic	wn	TRUE
28.7087	38	5	NA	photopic	wn	TRUE
29.7613	39	5	NA	photopic	wn	TRUE
25.9262	39	5	NA	photopic	wn	TRUE
23.6056	39	5	NA	photopic	wn	TRUE
28.9171	39	5	NA	photopic	wn	TRUE
28.7295	39	5	NA	photopic	wn	TRUE
30.5583	39	5	NA	photopic	wn	TRUE
25.3126	39	5	NA	photopic	wn	TRUE
25.6674	39	5	NA	photopic	wn	TRUE
27.1167	39	5	NA	photopic	wn	TRUE
28.6666	39	5	NA	photopic	wn	TRUE
29.4348	39	5	NA	photopic	wn	TRUE
27.159	39	5	NA	photopic	wn	TRUE
31.2	39	5	NA	photopic	wn	TRUE
27.5586	39	5	NA	photopic	wn	TRUE
30.0945	39	5	NA	photopic	wn	TRUE
26.0796	39	5	NA	photopic	wn	TRUE
28.8533	39	5	NA	photopic	wn	TRUE
25.9939	40	6	NA	photopic	wn	TRUE
25.6701	40	6	NA	photopic	wn	TRUE
25.1917	40	6	NA	photopic	wn	TRUE
24.894	40	6	NA	photopic	wn	TRUE
26.0507	40	6	NA	photopic	wn	TRUE
26.4459	40	6	NA	photopic	wn	TRUE
28.5614	40	6	NA	photopic	wn	TRUE
26.8592	40	6	NA	photopic	wn	TRUE
25.8037	40	6	NA	photopic	wn	TRUE
22.6239	40	6	NA	photopic	wn	TRUE
26.4117	40	6	NA	photopic	wn	TRUE
28.0691	40	6	NA	photopic	wn	TRUE
27.2524	40	6	NA	photopic	wn	TRUE
24.8533	40	6	NA	photopic	wn	TRUE
27.6286	40	6	NA	photopic	wn	TRUE
26.2825	40	6	NA	photopic	wn	TRUE
23.7202	41	6	NA	photopic	wn	TRUE
25.1234	41	6	NA	photopic	wn	TRUE
26.0804	41	6	NA	photopic	wn	TRUE
25.5285	41	6	NA	photopic	wn	TRUE
27.3669	41	6	NA	photopic	wn	TRUE
23.1294	41	6	NA	photopic	wn	TRUE
25.2375	41	6	NA	photopic	wn	TRUE
26.2663	41	6	NA	photopic	wn	TRUE
24.1835	41	6	NA	photopic	wn	TRUE
26.3593	41	6	NA	photopic	wn	TRUE
27.3794	41	6	NA	photopic	wn	TRUE
30.2816	41	6	NA	photopic	wn	TRUE
27.0233	41	6	NA	photopic	wn	TRUE
25.9882	41	6	NA	photopic	wn	TRUE
27.0608	41	6	NA	photopic	wn	TRUE
23.4408	41	6	NA	photopic	wn	TRUE
24.5282	42	7	NA	photopic	wn	TRUE
24.2052	42	7	NA	photopic	wn	TRUE
23.7291	42	7	NA	photopic	wn	TRUE
23.4336	42	7	NA	photopic	wn	TRUE
24.585	42	7	NA	photopic	wn	TRUE
24.9802	42	7	NA	photopic	wn	TRUE
27.1134	42	7	NA	photopic	wn	TRUE
25.3947	42	7	NA	photopic	wn	TRUE
24.3384	42	7	NA	photopic	wn	TRUE
21.1976	42	7	NA	photopic	wn	TRUE
24.946	42	7	NA	photopic	wn	TRUE
26.6144	42	7	NA	photopic	wn	TRUE
25.79	42	7	NA	photopic	wn	TRUE
23.3933	42	7	NA	photopic	wn	TRUE
22.3356	43	7	NA	photopic	wn	TRUE
23.715	43	7	NA	photopic	wn	TRUE
24.6624	43	7	NA	photopic	wn	TRUE
24.1154	43	7	NA	photopic	wn	TRUE
25.945	43	7	NA	photopic	wn	TRUE
21.7581	43	7	NA	photopic	wn	TRUE
23.8277	43	7	NA	photopic	wn	TRUE
24.8471	43	7	NA	photopic	wn	TRUE
22.7897	43	7	NA	photopic	wn	TRUE
24.9395	43	7	NA	photopic	wn	TRUE
25.9574	43	7	NA	photopic	wn	TRUE
28.8907	43	7	NA	photopic	wn	TRUE
25.6013	43	7	NA	photopic	wn	TRUE
24.5709	43	7	NA	photopic	wn	TRUE
36.0065	44	4	0	photopic	wn	FALSE
37.2957	44	4	0	photopic	wn	FALSE
37.2542	44	4	0	photopic	wn	FALSE
36.9452	44	4	0	photopic	wn	FALSE
36.2336	44	4	0	photopic	wn	FALSE
39.7197	44	4	0	photopic	wn	FALSE
38.7232	44	4	0	photopic	wn	FALSE
38.596	44	4	0	photopic	wn	FALSE
37.6459	44	4	0	photopic	wn	FALSE
36.9514	44	4	0	photopic	wn	FALSE
39.5224	45	4	0	photopic	wn	FALSE
39.3265	45	4	0	photopic	wn	FALSE
35.6432	45	4	0	photopic	wn	FALSE
39.8596	45	4	0	photopic	wn	FALSE
36.5348	45	4	0	photopic	wn	FALSE
39.219	45	4	0	photopic	wn	FALSE
36.2573	45	4	0	photopic	wn	FALSE
35.8939	45	4	0	photopic	wn	FALSE
38.079	45	4	0	photopic	wn	FALSE
36.1609	45	4	0	photopic	wn	FALSE
33.3546	46	4	0	photopic	wn	FALSE
33.5898	46	4	0	photopic	wn	FALSE
36.3898	46	4	0	photopic	wn	FALSE
35.1572	46	4	0	photopic	wn	FALSE
35.393	46	4	0	photopic	wn	FALSE
36.9105	46	4	0	photopic	wn	FALSE
31.8484	46	4	0	photopic	wn	FALSE
30.1504	46	4	0	photopic	wn	FALSE
37.1472	46	4	0	photopic	wn	FALSE
35.96	46	4	0	photopic	wn	FALSE
34.7534	47	4	0	photopic	wn	FALSE
37.9781	47	4	0	photopic	wn	FALSE
35.0888	47	4	0	photopic	wn	FALSE
37.1641	47	4	0	photopic	wn	FALSE
37.1026	47	4	0	photopic	wn	FALSE
38.1038	47	4	0	photopic	wn	FALSE
34.0894	47	4	0	photopic	wn	FALSE
39.7727	47	4	0	photopic	wn	FALSE
37.1056	47	4	0	photopic	wn	FALSE
35.1825	47	4	0	photopic	wn	FALSE

## Sheet: fig5
mean_firing_rate	variance_firing_rate	myn	condition	tx
13.3748	13.759	0	wt	4
11.9475	18.7756	0	wt	4
5.32428	11.0864	0	wt	4
9.31783	12.1532	0	wt	4
15.4849	11.2807	0	wt	4
16.264	14.6038	0	wt	4
6.0738	5.66202	0	wt	4
10.7656	12.1022	0	wt	4
4.25792	14.4143	0	wt	4
11.4632	15.9653	0	wt	4
23.037	22.7505	0	wt	4
19.5272	17.4028	0	wt	4
11.5844	11.8896	0	wt	4
21.8304	23.3906	0	wt	4
19.3904	20.1933	0	wt	4
13.8953	16.6591	0	wt	4
7.33701	4.69596	0	wt	4
11.8737	15.116	0	wt	4
17.0533	14.2569	0	wt	4
9.33472	9.61658	0	wt	4
8.87603	11.5066	0	wt	4
2.58379	3.44346	0	wt	4
5.80566	9.75565	0	wt	4
10.7019	11.825	0	wt	4
8.80307	11.9293	0	wt	4
7.77642	13.1016	0	wt	4
12.5155	11.3323	0	wt	4
11.481	7.79264	0	wt	4
3.4222	4.04131	0	wt	4
12.6825	13.3414	0	wt	4
21.6356	22.1965	0	wt	4
14.6211	14.7344	0	wt	4
5.28618	3.35592	0	wt	4
5.04391	8.58794	0	wt	4
16.0346	22.6673	0	wt	4
3.75745	8.20064	0	wt	4
11.0173	10.6907	0	wt	4
9.01085	15.1021	0	wt	4
22.8737	24.6451	0	wt	4
8.37819	16.4679	0	wt	4
8.01248	11.2674	0	wt	4
20.2883	21.0395	0	wt	4
7.2707	4.86078	0	wt	4
13.0313	10.0109	0	wt	4
14.9919	12.623	0	wt	4
11.169	6.3245	0	wt	4
8.8602	14.6054	0	wt	4
18.5861	24.2617	0	wt	4
10.5308	10.9515	0	wt	4
10.9526	13.4004	0	wt	4
17.251	17.9229	0	wt	4
19.8202	32.0889	0	wt	4
7.61541	5.39584	0	wt	4
17.4875	19.4765	0	wt	4
9.0438	11.1866	0	wt	4
15.4563	19.8813	0	wt	4
5.93445	5.99345	0	wt	4
10.1834	2.57388	0	wt	4
8.00341	3.95974	0	wt	4
15.8543	19.2915	0	wt	4
24.289	27.3124	0	wt	4
19.3364	18.0159	0	wt	4
10.0289	10.8322	0	wt	4
17.7509	16.7329	0	wt	4
5.89358	7.60697	0	wt	4
16.1903	12.5347	0	wt	4
5.06583	7.16939	0	wt	4
6.85626	8.71583	0	wt	4
11.7164	13.4572	0	wt	4
4.81262	5.49706	0	wt	4
23.8084	27.8446	0	wt	4
4.85513	2.87227	0	wt	4
10.3439	11.1736	0	wt	4
6.84014	10.3606	0	wt	4
27.8455	35.7661	0	wt	4
18.0195	20.8703	0	wt	4
11.6885	12.6937	0	wt	4
19.1216	17.8883	0	wt	4
16.6879	13.0452	0	wt	4
14.4205	13.0533	0	wt	4
18.6278	25.9968	0	wt	4
6.18897	10.0592	0	wt	4
12.7106	13.4378	0	wt	4
10.4318	10.0501	0	wt	4
11.8985	11.7253	0	wt	4
13.748	19.4722	0	wt	4
23.618	25.4978	0	wt	4
18.0386	25.3409	0	wt	4
5.11247	8.34485	0	wt	4
4.33665	10.0816	0	wt	4
20.8677	20.0102	0	wt	4
14.339	16.1835	0	wt	4
8.38233	5.91749	0	wt	4
16.5116	20.982	0	wt	4
6.89929	8.24951	0	wt	4
9.11775	9.14058	0	wt	4
17.7548	25.8211	0	wt	4
18.6391	21.9092	0	wt	4
4.13603	8.64457	0	wt	4
22.2549	28.193	0	wt	4
23.3197	23.1577	0	wt	4
5.73649	3.99703	0	wt	4
10.1341	11.6003	0	wt	4
11.0743	7.95138	0	wt	4
21.1837	26.166	0	wt	4
13.8044	10.4248	0	wt	4
22.3785	31.7066	0	wt	4
19.3951	19.8418	0	wt	4
24.7307	34.5672	0	wt	4
21.4546	22.5142	0	wt	4
10.0279	7.40523	0	wt	4
14.7602	16.7259	0	wt	4
13.0104	14.7635	0	wt	4
6.1333	0.187177	0	wt	4
18.298	24.824	0	wt	4
7.54845	4.02339	0	wt	4
15.1199	18.3719	0	wt	4
6.78481	9.62088	0	wt	4
10.7636	12.6752	0	wt	4
6.07894	6.37151	0	wt	4
26.7339	30.901	0	wt	4
18.3867	16.4341	0	wt	4
2.95148	0.11139	0	wt	4
8.83594	5.49682	0	wt	4
10.1593	17.7628	0	wt	4
17.16	25.3185	0	wt	4
18.6973	22.1092	0	wt	4
21.4942	19.2772	0	wt	4
6.08754	6.84148	0	wt	4
16.1203	24.2029	0	wt	4
13.9898	13.8539	0	wt	4
25.668	32.1015	0	wt	4
13.8795	11.7364	0	wt	4
10.5911	14.6862	0	wt	4
11.507	9.13692	0	wt	4
23.6154	21.671	0	wt	4
7.8165	4.97612	0	wt	4
7.80597	5.3127	0	wt	4
2.04544	-1.33895	0	wt	4
18.1635	23.4226	0	wt	4
23.5596	26.8092	0	wt	4
6.11414	5.59132	0	wt	4
4.44297	0.658082	0	wt	4
18.5672	16.8484	0	wt	4
17.3837	16.5081	0	wt	4
8.73522	5.35956	0	wt	4
10.2907	9.79767	0	wt	4
8.8619	11.8681	0	wt	4
21.5388	19.5371	0	wt	4
4.9044	11.4048	0	wt	4
14.6121	11.2119	0	wt	4
5.04549	5.29662	0	wt	4
6.41425	16.7032	0	wt	4
10.4426	15.3239	0	wt	4
14.3068	15.1049	0	wt	4
9.48632	7.22135	0	wt	4
14.9587	19.1782	0	wt	4
11.1195	12.4737	0	wt	4
21.5458	22.7676	0	wt	4
17.6277	21.1255	0	wt	4
16.5634	16.7	0	wt	4
18.4786	31.447	0	wt	4
5.37325	12.773	0	wt	4
11.851	16.4661	0	wt	4
18.2583	23.4172	0	wt	4
11.1424	10.3782	0	wt	4
15.3782	20.8635	0	wt	4
18.9199	19.915	0	wt	4
13.5768	11.2593	0	wt	4
14.0728	23.3829	0	wt	4
21.9121	20.9637	0	wt	4
8.83985	8.7795	0	wt	4
5.75078	4.01728	0	wt	4
4.90218	1.73299	0	wt	4
11.0891	14.8856	0	wt	4
3.9625	-1.63151	0	wt	4
5.41695	5.27633	0	wt	4
6.58789	5.12273	0	wt	4
6.60052	1.87348	0	wt	4
24.2822	27.0672	0	wt	4
15.7789	16.0481	0	wt	4
26.2771	27.2268	0	wt	4
20.6594	27.193	0	wt	4
6.69367	9.66869	0	wt	4
17.1642	18.9702	0	wt	4
22.5127	25.9819	0	wt	4
5.7619	3.54035	0	wt	4
11.8837	12.5792	0	wt	4
5.66789	10.7924	0	wt	4
14.2911	16.0291	0	wt	4
10.3369	12.2896	0	wt	4
15.9561	26.0703	0	wt	4
5.42619	3.29671	0	wt	4
19.0728	25.3247	0	wt	4
10.4662	18.9499	0	wt	4
10.2463	7.28366	0	wt	4
6.89315	7.83427	0	wt	4
10.987	10.815	0	wt	4
11.2894	10.7519	0	wt	4
16.6218	14.5382	0	wt	4
11.1273	8.9478	0	wt	4
12.8331	19.5314	0	wt	4
19.3158	24.1307	0	wt	4
13.9548	18.8198	0	wt	4
29.1596	39.0718	0	wt	4
17.732	18.5099	0	wt	4
25.5734	32.0695	0	wt	4
11.3157	12.5022	0	wt	4
5.79855	4.52537	0	wt	4
11.5118	16.6699	0	wt	4
13.3693	15.2055	0	wt	4
16.1584	13.9343	0	wt	4
19.9136	21.4747	0	wt	4
7.94692	14.9315	0	wt	4
6.45997	11.9645	0	wt	4
5.45821	0.316725	0	wt	4
28.8447	32.8679	0	wt	4
19.4192	25.2624	0	wt	4
16.3087	11.871	0	wt	4
17.2796	25.0962	0	wt	4
12.3708	11.7662	0	wt	4
13.9195	16.7921	0	wt	4
10.8027	11.3911	0	wt	4
10.7913	18.4588	0	wt	4
22.2591	19.1682	0	wt	4
21.2596	23.3662	0	wt	4
4.93574	1.25906	0	wt	4
7.59483	10.1802	0	wt	4
8.84447	18.8785	0	wt	4
22.6244	19.4238	0	wt	4
8.77522	9.63666	0	wt	4
6.43268	6.65602	0	wt	4
6.62497	13.628	0	wt	4
7.03706	3.99839	0	wt	4
16.4352	20.4972	0	wt	4
13.3567	21.8313	0	wt	4
14.1224	14.863	0	wt	4
13.4644	12.3411	0	wt	4
10.9449	11.6825	0	wt	4
11.4149	14.8618	0	wt	4
10.8156	8.12746	0	wt	4
10.0292	17.7548	0	wt	4
14.9151	16.8214	0	wt	4
8.63377	-1.89542	0	wt	4
10.1161	6.96503	0	wt	4
18.6569	27.2035	0	wt	4
15.7515	13.8335	0	wt	4
13.7059	15.0309	0	wt	4
6.4037	7.38306	0	wt	4
23.8932	20.5239	0	wt	4
13.5403	17.2143	0	wt	4
6.04763	8.49783	0	wt	4
13.7751	23.0104	0	wt	4
11.4575	17.0426	0	wt	4
15.263	17.5179	0	wt	4
14.6842	16.2086	0	wt	4
18.0149	22.7144	0	wt	4
8.00531	5.46666	0	wt	4
16.2872	18.7659	0	wt	4
16.2231	19.6835	0	wt	4
23.6229	28.808	0	wt	4
6.92723	3.26479	0	wt	4
11.4765	18.7753	0	wt	4
24.9356	30.8933	0	wt	4
17.9978	30.2992	0	wt	4
9.13252	2.72581	0	wt	4
19.8782	20.0295	0	wt	4
14.166	9.09714	0	wt	4
15.7128	16.0133	0	wt	4
10.2491	12.7841	0	wt	4
19.6329	28.9227	0	wt	4
5.18272	4.06374	0	wt	4
6.2269	2.21895	0	wt	4
17.3012	18.2568	0	wt	4
25.4265	31.122	0	wt	4
12.7543	15.0927	0	wt	4
11.8154	18.5812	0	wt	4
5.97797	5.53732	0	wt	4
22.5414	18.7954	0	wt	4
21.5265	28.0512	0	wt	4
20.2825	18.3915	0	wt	4
12.0495	16.0391	0	wt	4
10.5068	13.8878	0	wt	4
15.4934	18.9279	0	wt	4
11.6268	19.9908	0	wt	4
10.2336	10.7015	0	wt	4
13.4008	9.83643	0	wt	4
13.5629	15.5297	0	wt	4
17.0339	18.2572	0	wt	4
18.4066	23.2716	0	wt	4
2.93918	9.84896	0	wt	4
8.78529	2.66152	0	wt	4
12.3148	13.0146	0	wt	4
10.8901	12.547	0	wt	4
12.863	16.6864	0	wt	4
13.9459	12.92	0	wt	4
15.2599	18.7494	0	wt	4
17.6805	21.4391	0	wt	4
24.5048	27.5502	0	wt	4
15.4094	16.8577	0	wt	4
10.1672	17.3182	0	wt	4
18.2962	23.3026	0	wt	4
8.59526	17.5065	0	wt	4
9.21466	9.30227	0	wt	4
16.2204	13.2907	0	wt	4
35.1516	38.0083	0	wt	4
6.95709	8.22532	0	wt	4
7.69783	7.71648	0	wt	4
24.9069	26.4052	0	wt	4
4.34295	-1.41742	0	wt	4
23.2581	23.0064	0	wt	4
13.3764	13.273	1	wt	4
11.9491	7.85804	1	wt	4
5.32553	11.373	1	wt	4
9.31936	10.0536	1	wt	4
15.4864	11.2344	1	wt	4
16.2655	17.1963	1	wt	4
6.07513	8.64785	1	wt	4
10.7672	12.3958	1	wt	4
4.25903	2.77067	1	wt	4
11.4647	16.7936	1	wt	4
23.0381	23.1542	1	wt	4
19.5285	15.8202	1	wt	4
11.586	2.00137	1	wt	4
21.8315	24.9636	1	wt	4
19.3917	17.9972	1	wt	4
13.8969	12.9615	1	wt	4
7.33844	10.6541	1	wt	4
11.8753	14.4162	1	wt	4
17.0547	18.3619	1	wt	4
9.33626	12.4273	1	wt	4
8.87755	11.45	1	wt	4
2.58461	2.72096	1	wt	4
5.80696	-2.51423	1	wt	4
10.7034	12.5122	1	wt	4
8.80458	8.0285	1	wt	4
7.77788	6.66745	1	wt	4
12.5171	5.84993	1	wt	4
11.4826	8.85068	1	wt	4
3.42318	4.8805	1	wt	4
12.6841	17.3242	1	wt	4
21.6367	19.8701	1	wt	4
14.6226	15.2573	1	wt	4
5.28742	4.74097	1	wt	4
5.04513	-0.779167	1	wt	4
16.036	13.3715	1	wt	4
3.75848	1.94587	1	wt	4
11.0189	10.0914	1	wt	4
9.01237	12.8479	1	wt	4
22.8747	24.4944	1	wt	4
8.37968	7.19664	1	wt	4
8.01396	6.49847	1	wt	4
20.2895	21.8063	1	wt	4
7.27213	9.04321	1	wt	4
13.0329	9.46144	1	wt	4
14.9935	11.2242	1	wt	4
11.1706	11.9291	1	wt	4
8.86172	11.3807	1	wt	4
18.5875	16.9737	1	wt	4
10.5324	13.397	1	wt	4
10.9542	11.8604	1	wt	4
17.2524	13.7235	1	wt	4
19.8215	19.9442	1	wt	4
7.61686	2.62225	1	wt	4
17.4889	22.1254	1	wt	4
9.04532	16.4003	1	wt	4
15.4578	13.0206	1	wt	4
5.93576	1.38738	1	wt	4
10.1849	11.8258	1	wt	4
8.00488	6.96319	1	wt	4
15.8557	24.4689	1	wt	4
24.2899	22.6113	1	wt	4
19.3377	20.8852	1	wt	4
10.0304	9.51407	1	wt	4
17.7523	13.6671	1	wt	4
5.89489	6.28077	1	wt	4
16.1918	7.95761	1	wt	4
5.06705	10.6118	1	wt	4
6.85766	7.04107	1	wt	4
11.7179	19.6743	1	wt	4
4.8138	6.41428	1	wt	4
23.8093	19.478	1	wt	4
4.85632	6.995	1	wt	4
10.3455	5.96097	1	wt	4
6.84153	1.39841	1	wt	4
27.8461	27.2674	1	wt	4
18.0209	15.1188	1	wt	4
11.6901	10.9621	1	wt	4
19.1229	18.2223	1	wt	4
16.6894	13.2858	1	wt	4
14.422	11.2439	1	wt	4
18.6292	16.9214	1	wt	4
6.1903	10.5149	1	wt	4
12.7122	5.82154	1	wt	4
10.4334	12.1556	1	wt	4
11.9001	12.4864	1	wt	4
13.7495	17.1406	1	wt	4
23.619	20.9226	1	wt	4
18.04	18.3899	1	wt	4
5.11369	5.86174	1	wt	4
4.33777	1.89595	1	wt	4
20.8689	24.3931	1	wt	4
14.3406	18.0838	1	wt	4
8.38382	10.6595	1	wt	4
16.5131	21.826	1	wt	4
6.90069	8.70234	1	wt	4
9.11927	3.44162	1	wt	4
17.7562	14.3508	1	wt	4
18.6404	12.5742	1	wt	4
4.13712	1.98435	1	wt	4
22.256	18.3803	1	wt	4
23.3207	22.0282	1	wt	4
5.73778	1.73465	1	wt	4
10.1357	10.1328	1	wt	4
11.0759	7.76368	1	wt	4
21.1849	26.9269	1	wt	4
13.806	15.8079	1	wt	4
22.3796	24.6183	1	wt	4
19.3964	19.718	1	wt	4
24.7315	29.9109	1	wt	4
21.4558	17.5687	1	wt	4
10.0295	7.55458	1	wt	4
14.7618	19.5661	1	wt	4
13.012	9.59405	1	wt	4
6.13463	4.9208	1	wt	4
18.2994	15.5818	1	wt	4
7.54989	5.79696	1	wt	4
15.1214	13.0577	1	wt	4
6.7862	8.33783	1	wt	4
10.7652	9.38148	1	wt	4
6.08027	3.67554	1	wt	4
26.7346	30.4319	1	wt	4
18.3881	16.3779	1	wt	4
2.95238	2.0492	1	wt	4
8.83745	7.88306	1	wt	4
10.1609	12.375	1	wt	4
17.1614	15.7921	1	wt	4
18.6986	17.3767	1	wt	4
21.4953	17.4221	1	wt	4
6.08887	4.41035	1	wt	4
16.1218	15.3525	1	wt	4
13.9914	10.7593	1	wt	4
25.6688	26.1868	1	wt	4
13.8811	6.93793	1	wt	4
10.5926	11.1553	1	wt	4
11.5086	4.64182	1	wt	4
23.6163	20.933	1	wt	4
7.81796	5.21508	1	wt	4
7.80743	4.70995	1	wt	4
2.04614	1.69037	1	wt	4
18.1649	9.36953	1	wt	4
23.5606	26.791	1	wt	4
6.11547	-0.927526	1	wt	4
4.4441	2.31158	1	wt	4
18.5685	12.9416	1	wt	4
17.3852	13.2928	1	wt	4
8.73673	16.5381	1	wt	4
10.2923	9.71708	1	wt	4
8.86342	3.16296	1	wt	4
21.5399	13.6281	1	wt	4
4.90559	6.39903	1	wt	4
14.6136	13.6239	1	wt	4
5.04671	3.45828	1	wt	4
6.41561	2.29625	1	wt	4
10.4441	3.84001	1	wt	4
14.3083	9.1112	1	wt	4
9.48786	12.8936	1	wt	4
14.9602	11.538	1	wt	4
11.121	4.88665	1	wt	4
21.547	27.6743	1	wt	4
17.6291	18.2251	1	wt	4
16.5648	14.5725	1	wt	4
18.48	21.5562	1	wt	4
5.37451	8.58351	1	wt	4
11.8526	8.6331	1	wt	4
18.2597	25.9402	1	wt	4
11.144	9.42579	1	wt	4
15.3797	8.71829	1	wt	4
18.9212	17.1583	1	wt	4
13.5784	13.5579	1	wt	4
14.0744	22.4246	1	wt	4
21.9133	20.9637	1	wt	4
8.84137	10.1155	1	wt	4
5.75207	5.08312	1	wt	4
4.90337	3.26019	1	wt	4
11.0907	10.257	1	wt	4
3.96356	6.86582	1	wt	4
5.41821	13.3798	1	wt	4
6.58926	10.286	1	wt	4
6.6019	11.02	1	wt	4
24.2831	17.8366	1	wt	4
15.7804	18.7274	1	wt	4
26.2778	25.5113	1	wt	4
20.6606	13.4973	1	wt	4
6.69505	8.35973	1	wt	4
17.1657	15.4553	1	wt	4
22.5137	26.9617	1	wt	4
5.76319	2.33783	1	wt	4
11.8853	9.41989	1	wt	4
5.66917	1.60959	1	wt	4
14.2927	12.6889	1	wt	4
10.3385	11.2989	1	wt	4
15.9576	12.0309	1	wt	4
5.42745	8.40893	1	wt	4
19.0741	13.0469	1	wt	4
10.4677	5.62004	1	wt	4
10.2478	15.3705	1	wt	4
6.89455	2.39924	1	wt	4
10.9886	11.9481	1	wt	4
11.291	9.05934	1	wt	4
16.6232	17.2195	1	wt	4
11.1289	17.1872	1	wt	4
12.8346	18.377	1	wt	4
19.3171	16.7834	1	wt	4
13.9564	3.94114	1	wt	4
29.16	37.3239	1	wt	4
17.7334	19.2908	1	wt	4
25.5742	26.1374	1	wt	4
11.3172	10.5547	1	wt	4
5.79985	7.47695	1	wt	4
11.5134	10.1346	1	wt	4
13.3708	14.216	1	wt	4
16.1599	13.5465	1	wt	4
19.9148	13.1864	1	wt	4
7.94839	11.4018	1	wt	4
6.46133	12.1355	1	wt	4
5.45947	3.8825	1	wt	4
28.8452	22.025	1	wt	4
19.4205	20.7728	1	wt	4
16.3102	15.1096	1	wt	4
17.2811	9.26562	1	wt	4
12.3724	11.6059	1	wt	4
13.921	10.5277	1	wt	4
10.8042	8.76352	1	wt	4
10.7929	5.49045	1	wt	4
22.2602	28.0783	1	wt	4
21.2608	18.6044	1	wt	4
4.93694	-1.79439	1	wt	4
7.59628	7.90918	1	wt	4
8.84599	9.34453	1	wt	4
22.6254	17.2648	1	wt	4
8.77673	-3.32878	1	wt	4
6.43404	3.46905	1	wt	4
6.62635	8.49327	1	wt	4
7.03847	6.35865	1	wt	4
16.4367	15.0143	1	wt	4
13.3582	14.7647	1	wt	4
14.1239	8.49327	1	wt	4
13.4659	17.0095	1	wt	4
10.9465	10.2394	1	wt	4
11.4164	13.5305	1	wt	4
10.8172	14.276	1	wt	4
10.0308	10.2963	1	wt	4
14.9167	10.4674	1	wt	4
8.63527	12.7462	1	wt	4
10.1176	1.48315	1	wt	4
18.6583	15.3103	1	wt	4
15.753	13.7434	1	wt	4
13.7075	12.1843	1	wt	4
6.40505	10.0857	1	wt	4
23.8941	22.9422	1	wt	4
13.5419	14.3222	1	wt	4
6.04895	5.39139	1	wt	4
13.7766	11.9229	1	wt	4
11.4591	13.5235	1	wt	4
15.2645	18.8932	1	wt	4
14.6857	4.15332	1	wt	4
18.0163	19.1786	1	wt	4
8.00678	9.00409	1	wt	4
16.2887	13.5672	1	wt	4
16.2245	19.0122	1	wt	4
23.6239	20.587	1	wt	4
6.92863	5.35726	1	wt	4
11.4781	14.1886	1	wt	4
24.9365	30.2528	1	wt	4
17.9992	17.9518	1	wt	4
9.13405	6.87311	1	wt	4
19.8795	13.8776	1	wt	4
14.1676	11.9559	1	wt	4
15.7143	10.9706	1	wt	4
10.2507	8.57281	1	wt	4
19.6342	19.9817	1	wt	4
5.18395	1.45177	1	wt	4
6.22824	16.4347	1	wt	4
17.3026	16.8428	1	wt	4
25.4273	28.3552	1	wt	4
12.7558	2.80024	1	wt	4
11.8169	14.0407	1	wt	4
5.97929	0.339733	1	wt	4
22.5425	24.8095	1	wt	4
21.5277	21.7716	1	wt	4
20.2837	17.3829	1	wt	4
12.051	16.5931	1	wt	4
10.5084	7.04517	1	wt	4
15.4949	12.2017	1	wt	4
11.6284	6.89565	1	wt	4
10.2352	6.92129	1	wt	4
13.4023	16.3435	1	wt	4
13.5645	14.4495	1	wt	4
17.0353	19.9887	1	wt	4
18.408	15.6944	1	wt	4
2.94007	4.26137	1	wt	4
8.7868	9.21301	1	wt	4
12.3164	5.83979	1	wt	4
10.8917	17.3231	1	wt	4
12.8646	12.5965	1	wt	4
13.9475	16.1361	1	wt	4
15.2614	18.1259	1	wt	4
17.6819	16.3719	1	wt	4
24.5057	21.7473	1	wt	4
15.4109	18.0201	1	wt	4
10.1687	5.3425	1	wt	4
18.2975	25.0366	1	wt	4
8.59676	6.52368	1	wt	4
12.7567	12.352	2	wt	4
11.3237	16.6595	2	wt	4
4.83487	-0.120282	2	wt	4
8.71154	7.60918	2	wt	4
14.8918	14.0858	2	wt	4
15.6845	17.1096	2	wt	4
5.5523	4.09551	2	wt	4
10.1448	17.1728	2	wt	4
3.82421	2.92606	2	wt	4
10.8397	11.5381	2	wt	4
22.6499	24.5454	2	wt	4
19.026	15.7488	2	wt	4
10.9607	5.81897	2	wt	4
21.4013	26.6107	2	wt	4
18.8853	7.94716	2	wt	4
13.2817	15.6048	2	wt	4
6.77285	6.30861	2	wt	4
11.2499	14.2922	2	wt	4
16.4897	16.7398	2	wt	4
8.72819	16.3086	2	wt	4
8.27678	2.73472	2	wt	4
2.26679	8.42203	2	wt	4
5.29502	12.6387	2	wt	4
10.0815	9.19698	2	wt	4
8.20509	-2.33766	2	wt	4
7.20047	8.4636	2	wt	4
11.8928	8.4399	2	wt	4
10.8575	13.0525	2	wt	4
3.04168	3.92742	2	wt	4
12.0604	13.9345	2	wt	4
21.1999	20.5743	2	wt	4
14.0156	17.0632	2	wt	4
4.79855	3.23153	2	wt	4
4.56794	1.05154	2	wt	4
15.4508	11.6824	2	wt	4
3.35448	-3.85031	2	wt	4
10.3953	5.85256	2	wt	4
8.40931	5.41882	2	wt	4
22.4807	19.4784	2	wt	4
7.78842	5.55552	2	wt	4
7.4308	-1.0721	2	wt	4
19.8096	14.666	2	wt	4
6.70845	13.7209	2	wt	4
12.411	13.7878	2	wt	4
14.3914	21.0643	2	wt	4
10.5464	8.37851	2	wt	4
8.26122	7.15688	2	wt	4
18.0591	15.7027	2	wt	4
9.91151	4.22746	2	wt	4
10.3308	6.0511	2	wt	4
16.6917	23.4598	2	wt	4
19.3275	15.345	2	wt	4
7.0436	11.5147	2	wt	4
16.9335	11.2244	2	wt	4
8.44172	-0.178942	2	wt	4
14.8627	12.2378	2	wt	4
5.41851	8.67596	2	wt	4
9.56691	13.2658	2	wt	4
7.42193	13.4427	2	wt	4
15.2673	6.745	2	wt	4
23.9479	29.925	2	wt	4
18.8298	14.3283	2	wt	4
9.41388	9.20219	2	wt	4
17.2031	17.6851	2	wt	4
5.3793	1.61685	2	wt	4
15.6094	6.21399	2	wt	4
4.58878	2.26004	2	wt	4
6.30675	6.07781	2	wt	4
11.0926	6.5157	2	wt	4
4.34836	0.27325	2	wt	4
23.4494	22.668	2	wt	4
4.38868	3.42841	2	wt	4
9.72604	10.5931	2	wt	4
6.29115	5.512	2	wt	4
27.6444	21.5365	2	wt	4
17.4781	21.1245	2	wt	4
11.0647	13.1594	2	wt	4
18.609	21.15	2	wt	4
16.1167	9.03104	2	wt	4
13.8125	16.5576	2	wt	4
18.1019	9.69528	2	wt	4
5.663	3.02159	2	wt	4
12.0887	5.51533	2	wt	4
9.81327	0.101424	2	wt	4
11.2747	17.5519	2	wt	4
13.133	9.3415	2	wt	4
23.252	20.0278	2	wt	4
17.4977	14.3805	2	wt	4
4.63314	5.76437	2	wt	4
3.89838	9.9503	2	wt	4
20.4071	25.3013	2	wt	4
13.7301	7.76419	2	wt	4
7.79248	1.65973	2	wt	4
15.9369	8.45681	2	wt	4
6.34839	0.766578	2	wt	4
8.51448	15.5882	2	wt	4
17.207	15.6943	2	wt	4
18.1135	13.1184	2	wt	4
3.70952	0.972163	2	wt	4
21.8403	24.1792	2	wt	4
22.9428	21.9274	2	wt	4
5.22876	3.5027	2	wt	4
9.5181	5.66589	2	wt	4
10.452	6.06574	2	wt	4
20.7332	27.0657	2	wt	4
13.1899	15.7666	2	wt	4
21.9682	28.0326	2	wt	4
18.8901	15.5104	2	wt	4
24.4064	20.814	2	wt	4
21.013	15.0188	2	wt	4
9.41293	7.56659	2	wt	4
14.1565	14.7742	2	wt	4
12.39	16.7145	2	wt	4
5.60947	7.36303	2	wt	4
17.7636	17.9943	2	wt	4
6.97843	11.2763	2	wt	4
14.5212	17.8073	2	wt	4
6.23764	6.10457	2	wt	4
10.1428	6.09985	2	wt	4
5.55723	10.0236	2	wt	4
26.488	24.6677	2	wt	4
17.8546	23.0957	2	wt	4
2.60524	0.649006	2	wt	4
8.23738	3.32164	2	wt	4
9.5431	10.8375	2	wt	4
16.5987	12.4316	2	wt	4
18.1732	19.0984	2	wt	4
21.0538	12.2695	2	wt	4
5.5655	-1.9034	2	wt	4
15.5381	16.9037	2	wt	4
13.3771	13.5012	2	wt	4
25.38	26.5879	2	wt	4
13.2658	4.01095	2	wt	4
9.97137	13.9273	2	wt	4
10.8834	14.7093	2	wt	4
23.2493	25.2923	2	wt	4
7.23954	9.73586	2	wt	4
7.22927	15.0212	2	wt	4
1.7757	-4.1988	2	wt	4
17.6258	13.7125	2	wt	4
23.1915	22.7503	2	wt	4
5.59106	1.86166	2	wt	4
3.99867	3.98222	2	wt	4
18.0397	19.4067	2	wt	4
16.8274	12.7035	2	wt	4
8.13847	10.0369	2	wt	4
9.67329	11.0053	2	wt	4
8.26289	4.29486	2	wt	4
21.0999	15.2179	2	wt	4
4.43543	7.94117	2	wt	4
14.0065	12.0725	2	wt	4
4.56944	7.04837	2	wt	4
5.8799	1.97485	2	wt	4
9.82393	14.052	2	wt	4
13.6975	7.09648	2	wt	4
8.87769	11.1428	2	wt	4
14.3577	14.9267	2	wt	4
10.497	10.6275	2	wt	4
21.1072	21.8842	2	wt	4
17.077	17.1392	2	wt	4
15.9896	12.0032	2	wt	4
17.9488	15.2681	2	wt	4
4.88158	5.88326	2	wt	4
11.2272	4.96872	2	wt	4
10.5199	6.04046	2	wt	4
14.7834	21.7659	2	wt	4
18.4018	8.35438	2	wt	4
12.9604	6.8439	2	wt	4
13.461	16.2154	2	wt	4
8.24123	11.8567	2	wt	4
5.24244	8.13165	2	wt	4
4.43332	4.26312	2	wt	4
10.4668	10.8235	2	wt	4
3.54655	-0.39022	2	wt	4
4.92328	1.87297	2	wt	4
6.04738	4.45517	2	wt	4
6.05958	1.77744	2	wt	4
15.1906	17.1128	2	wt	4
26.013	17.1828	2	wt	4
20.1921	14.2594	2	wt	4
6.14954	0.550265	2	wt	4
16.6031	16.6826	2	wt	4
22.107	15.5984	2	wt	4
5.25309	6.95851	2	wt	4
11.2599	14.9564	2	wt	4
5.16309	4.80092	2	wt	4
13.6817	14.5151	2	wt	4
9.71914	6.23098	2	wt	4
15.3709	16.0068	2	wt	4
4.93209	-0.598754	2	wt	4
18.5588	16.5872	2	wt	4
9.84736	3.58285	2	wt	4
9.62924	7.70031	2	wt	4
6.34244	10.1238	2	wt	4
10.3651	12.2377	2	wt	4
10.6663	7.93863	2	wt	4
16.0492	11.4557	2	wt	4
10.5048	6.13551	2	wt	4
12.2117	8.13073	2	wt	4
13.3418	13.3371	2	wt	4
17.1837	11.5643	2	wt	4
25.2817	34.4977	2	wt	4
10.6925	10.6084	2	wt	4
5.2882	0.947679	2	wt	4
10.8882	11.447	2	wt	4
12.7512	11.1199	2	wt	4
15.5769	12.7776	2	wt	4
19.4236	20.0793	2	wt	4
7.36678	7.63114	2	wt	4
5.92398	9.49763	2	wt	4
4.96266	2.41975	2	wt	4
28.6842	33.2963	2	wt	4
18.9149	11.4816	2	wt	4
15.7301	14.8739	2	wt	4
16.721	17.0271	2	wt	4
11.7477	15.5532	2	wt	4
13.3061	6.81472	2	wt	4
10.1817	4.70994	2	wt	4
10.1704	15.9608	2	wt	4
21.8446	21.4779	2	wt	4
20.8116	21.807	2	wt	4
4.46517	0.891905	2	wt	4
7.02357	14.089	2	wt	4
8.24577	7.78795	2	wt	4
8.17774	9.32139	2	wt	4
5.89767	5.00929	2	wt	4
6.08318	9.11418	2	wt	4
6.48182	4.40562	2	wt	4
15.859	23.4696	2	wt	4
1.75605	7.89095	2	wt	4
12.7385	3.77865	2	wt	4
13.511	9.82192	2	wt	4
12.847	11.5749	2	wt	4
10.3232	2.51065	2	wt	4
10.7915	5.60976	2	wt	4
10.1946	6.99756	2	wt	4
9.41421	10.5007	2	wt	4
14.3135	13.4134	2	wt	4
8.03891	4.96653	2	wt	4
9.50024	8.32103	2	wt	4
18.1318	28.0592	2	wt	4
15.1628	18.4941	2	wt	4
13.0905	14.115	2	wt	4
5.86973	8.45968	2	wt	4
23.5374	19.1657	2	wt	4
12.9235	12.1762	2	wt	4
5.52716	6.1575	2	wt	4
13.1603	10.0822	2	wt	4
10.8341	8.03035	2	wt	4
14.6665	15.3572	2	wt	4
14.0795	11.1961	2	wt	4
17.4734	15.1967	2	wt	4
7.42379	5.47976	2	wt	4
15.7081	17.673	2	wt	4
15.6428	16.1744	2	wt	4
23.2571	19.9565	2	wt	4
6.37544	4.66323	2	wt	4
10.853	13.8013	2	wt	4
17.4559	15.205	2	wt	4
8.52903	13.1361	2	wt	4
19.3872	17.2549	2	wt	4
13.5552	11.0514	2	wt	4
15.1234	6.10806	2	wt	4
9.63209	6.18001	2	wt	4
19.1347	11.8208	2	wt	4
4.7	12.0031	2	wt	4
5.69949	7.03459	2	wt	4
16.7431	17.3511	2	wt	4
25.129	22.7284	2	wt	4
12.1325	0.163652	2	wt	4
11.1915	9.99925	2	wt	4
5.46027	4.98948	2	wt	4
22.1368	15.2501	2	wt	4
21.0872	20.1996	2	wt	4
19.8036	24.4482	2	wt	4
11.4257	10.2589	2	wt	4
9.88773	13.1186	2	wt	4
14.9004	11.9638	2	wt	4
11.0031	10.2852	2	wt	4
9.61671	16.8974	2	wt	4
12.7829	14.2344	2	wt	4
12.9463	16.9026	2	wt	4
16.4699	12.4799	2	wt	4
17.875	21.6731	2	wt	4
2.59387	9.05159	2	wt	4
8.18763	12.1442	2	wt	4
11.6915	10.6676	2	wt	4
10.2687	14.5697	2	wt	4
12.2418	10.7719	2	wt	4
13.3328	7.62197	2	wt	4
14.6632	15.6975	2	wt	4
17.131	15.9511	2	wt	4
24.1719	21.0721	2	wt	4
14.815	19.4374	2	wt	4
9.55084	7.27784	2	wt	4
17.7617	17.8432	2	wt	4
8.00114	-1.10624	2	wt	4
8.6099	2.35575	2	wt	4
15.64	11.4994	2	wt	4
35.2369	30.804	2	wt	4
6.40435	4.56797	2	wt	4
12.4323	10.0663	3	wt	4
10.9957	10.9732	3	wt	4
4.58042	-0.468709	3	wt	4
8.39292	8.36871	3	wt	4
14.5822	13.3	3	wt	4
15.3829	14.2449	3	wt	4
5.28031	9.23882	3	wt	4
9.81827	3.99839	3	wt	4
3.60003	8.32321	3	wt	4
10.5118	6.5215	3	wt	4
22.461	15.7755	3	wt	4
18.7704	14.0993	3	wt	4
10.6328	10.6206	3	wt	4
21.1878	19.7578	3	wt	4
18.6274	15.6049	3	wt	4
12.9599	7.90122	3	wt	4
6.47743	3.26137	3	wt	4
10.9218	14.7685	3	wt	4
16.1975	15.4386	3	wt	4
8.40943	5.28657	3	wt	4
7.96202	3.42692	3	wt	4
2.10521	1.08779	3	wt	4
5.02897	-2.12068	3	wt	4
9.75514	6.87894	3	wt	4
7.89104	4.16768	3	wt	4
6.89855	10.8774	3	wt	4
11.5656	14.5013	3	wt	4
10.5296	9.22843	3	wt	4
2.84618	-1.97473	3	wt	4
11.7336	14.2074	3	wt	4
20.9826	22.3713	3	wt	4
13.6987	15.2918	3	wt	4
4.54508	7.05388	3	wt	4
4.32083	2.49667	3	wt	4
15.1468	16.5118	3	wt	4
3.14691	8.04563	3	wt	4
10.0681	9.25261	3	wt	4
8.09329	3.39764	3	wt	4
22.2884	23.3194	3	wt	4
7.47889	9.9055	3	wt	4
7.12572	5.19842	3	wt	4
19.5671	24.4804	3	wt	4
6.41408	2.61871	3	wt	4
12.0853	12.3165	3	wt	4
14.0774	3.66167	3	wt	4
10.2189	8.58706	3	wt	4
7.94661	11.7057	3	wt	4
17.7884	14.2551	3	wt	4
9.5858	5.06704	3	wt	4
10.0038	11.9489	3	wt	4
16.402	11.5865	3	wt	4
19.0768	18.3101	3	wt	4
6.74397	-0.853808	3	wt	4
16.6469	9.39992	3	wt	4
8.12541	5.52959	3	wt	4
14.5529	9.01102	3	wt	4
5.14956	10.1028	3	wt	4
9.24271	12.0235	3	wt	4
7.11697	3.2918	3	wt	4
14.9614	15.8163	3	wt	4
23.7858	25.1706	3	wt	4
18.5709	17.8097	3	wt	4
9.09049	9.62392	3	wt	4
16.9202	19.9899	3	wt	4
5.11127	2.69622	3	wt	4
15.307	12.1593	3	wt	4
4.34108	7.74395	3	wt	4
6.01939	0.284336	3	wt	4
10.7645	10.4738	3	wt	4
4.10762	3.58719	3	wt	4
23.2768	22.9061	3	wt	4
4.14675	7.84465	3	wt	4
9.40109	9.56621	3	wt	4
6.00407	6.35383	3	wt	4
27.5633	27.9023	3	wt	4
17.199	20.4128	3	wt	4
10.7367	11.2373	3	wt	4
18.3466	12.6296	3	wt	4
15.82	13.6708	3	wt	4
13.4941	19.1382	3	wt	4
17.8318	14.7073	3	wt	4
5.38857	7.62478	3	wt	4
11.7619	15.5281	3	wt	4
9.48795	11.7525	3	wt	4
10.9467	9.86808	3	wt	4
12.8104	12.4548	3	wt	4
23.0754	17.3098	3	wt	4
17.2188	17.3215	3	wt	4
4.38419	0.416903	3	wt	4
3.67174	-0.0967264	3	wt	4
20.1751	14.2744	3	wt	4
13.4112	9.51758	3	wt	4
7.4829	10.9789	3	wt	4
15.6381	12.5703	3	wt	4
6.06027	5.19497	3	wt	4
8.19752	5.56077	3	wt	4
16.9241	17.4598	3	wt	4
17.8435	19.8536	3	wt	4
3.48923	2.3165	3	wt	4
21.6353	22.0235	3	wt	4
22.7598	18.9501	3	wt	4
4.96431	8.69919	3	wt	4
9.19416	10.7189	3	wt	4
10.1247	13.2206	3	wt	4
20.5072	20.9672	3	wt	4
12.8677	12.4568	3	wt	4
21.7657	12.081	3	wt	4
18.6323	14.1096	3	wt	4
24.254	23.8463	3	wt	4
20.7922	16.94	3	wt	4
9.08954	7.09622	3	wt	4
13.8407	10.8545	3	wt	4
12.0641	17.3787	3	wt	4
5.33621	1.93868	3	wt	4
17.4885	13.9938	3	wt	4
6.67978	6.09426	3	wt	4
14.2083	13.7046	3	wt	4
5.95156	6.13454	3	wt	4
9.81633	8.67147	3	wt	4
5.28513	-1.20494	3	wt	4
26.3811	25.3148	3	wt	4
17.5808	17.9582	3	wt	4
2.42809	0.257181	3	wt	4
7.92301	9.86029	3	wt	4
9.21903	5.28242	3	wt	4
16.3079	16.2834	3	wt	4
17.9041	13.5259	3	wt	4
20.8338	11.9323	3	wt	4
5.29321	9.40932	3	wt	4
15.235	16.5435	3	wt	4
13.056	12.3727	3	wt	4
25.2487	28.7912	3	wt	4
12.9439	5.17021	3	wt	4
9.64544	9.22899	3	wt	4
10.5555	-0.074503	3	wt	4
23.0725	26.6288	3	wt	4
6.93707	2.7542	3	wt	4
6.92695	1.03487	3	wt	4
1.63915	-2.02732	3	wt	4
17.3487	11.0223	3	wt	4
23.0136	12.8705	3	wt	4
5.3182	0.846852	3	wt	4
3.76876	2.79949	3	wt	4
17.7687	19.7095	3	wt	4
16.5395	16.5792	3	wt	4
7.8251	2.10364	3	wt	4
9.34858	5.87853	3	wt	4
7.94827	14.9047	3	wt	4
20.8807	20.5129	3	wt	4
4.19212	-1.37653	3	wt	4
13.6895	22.9128	3	wt	4
4.32229	5.8548	3	wt	4
5.60087	8.47767	3	wt	4
9.49856	12.9386	3	wt	4
13.3783	12.9955	3	wt	4
8.55778	8.00737	3	wt	4
14.0434	8.75328	3	wt	4
10.1696	3.94792	3	wt	4
20.8882	28.7351	3	wt	4
16.7923	12.5153	3	wt	4
15.6915	17.8335	3	wt	4
17.6764	19.8347	3	wt	4
4.6259	10.6129	3	wt	4
10.8992	17.1923	3	wt	4
10.1924	12.0218	3	wt	4
14.4729	17.9521	3	wt	4
18.1362	11.897	3	wt	4
12.6369	14.0947	3	wt	4
13.1403	16.742	3	wt	4
7.92682	8.10261	3	wt	4
4.97766	2.82406	3	wt	4
4.19007	4.73989	3	wt	4
10.1394	6.96174	3	wt	4
3.33198	1.00905	3	wt	4
4.66651	8.87321	3	wt	4
5.76497	13.8326	3	wt	4
5.77693	-1.6154	3	wt	4
14.8839	7.04889	3	wt	4
25.8956	19.2504	3	wt	4
19.9564	19.3291	3	wt	4
5.86514	1.74556	3	wt	4
16.3122	16.3178	3	wt	4
21.9072	20.7461	3	wt	4
4.98806	2.78625	3	wt	4
10.9319	7.68858	3	wt	4
4.90024	-0.860135	3	wt	4
13.3624	14.8055	3	wt	4
9.39423	17.1417	3	wt	4
15.066	11.9501	3	wt	4
4.67509	-1.20389	3	wt	4
18.2957	13.8509	3	wt	4
9.5219	11.2056	3	wt	4
9.30475	11.4949	3	wt	4
6.05443	16.1786	3	wt	4
10.038	3.58892	3	wt	4
10.3387	9.57519	3	wt	4
15.7517	13.4482	3	wt	4
10.1774	4.15232	3	wt	4
11.8853	8.09223	3	wt	4
13.0204	6.43853	3	wt	4
16.9005	16.3841	3	wt	4
25.1482	27.0713	3	wt	4
10.3648	2.79692	3	wt	4
5.02232	2.71049	3	wt	4
10.5603	15.3891	3	wt	4
12.4268	4.54126	3	wt	4
15.2742	20.0493	3	wt	4
19.1745	11.3566	3	wt	4
7.06256	1.65339	3	wt	4
1.8957	0.287	3	wt	4
5.64404	1.43856	3	wt	4
4.70487	7.65023	3	wt	4
28.6264	23.9143	3	wt	4
18.6574	19.7746	3	wt	4
15.429	11.4675	3	wt	4
16.4317	16.226	3	wt	4
11.4202	17.5762	3	wt	4
12.9845	17.5484	3	wt	4
9.85503	10.5568	3	wt	4
9.84376	9.70476	3	wt	4
21.6397	26.2955	3	wt	4
20.587	14.7474	3	wt	4
4.221	6.46359	3	wt	4
6.72424	3.86404	3	wt	4
7.93131	16.9452	3	wt	4
7.86397	5.88898	3	wt	4
5.61827	4.60835	3	wt	4
5.80007	9.11985	3	wt	4
6.19131	7.9595	3	wt	4
15.5593	9.22677	3	wt	4
1.62056	0.25696	3	wt	4
12.414	12.8249	3	wt	4
13.1907	5.16835	3	wt	4
12.523	8.46641	3	wt	4
9.99617	8.01741	3	wt	4
10.4637	5.45085	3	wt	4
9.86791	5.22228	3	wt	4
9.09082	9.97733	3	wt	4
13.9989	11.3451	3	wt	4
7.72658	5.88543	3	wt	4
9.17639	13.4302	3	wt	4
17.8621	17.3607	3	wt	4
14.8558	18.5215	3	wt	4
12.7678	15.6734	3	wt	4
5.59091	7.71464	3	wt	4
23.3666	19.8656	3	wt	4
12.5999	13.2442	3	wt	4
5.25573	6.66459	3	wt	4
12.8379	21.7479	3	wt	4
10.5062	7.35533	3	wt	4
14.3548	18.4464	3	wt	4
13.763	13.0065	3	wt	4
17.1942	12.409	3	wt	4
7.1188	13.9601	3	wt	4
15.4068	16.1364	3	wt	4
15.3407	6.48564	3	wt	4
23.0806	18.6591	3	wt	4
6.08682	5.39725	3	wt	4
10.5251	0.875636	3	wt	4
17.1764	22.6066	3	wt	4
8.21194	10.4639	3	wt	4
19.1375	15.3584	3	wt	4
13.2351	10.0709	3	wt	4
14.8161	14.7176	3	wt	4
9.30758	4.52305	3	wt	4
18.8809	14.9397	3	wt	4
4.4492	4.26936	3	wt	4
5.42427	5.31661	3	wt	4
16.454	19.5505	3	wt	4
24.9922	24.1649	3	wt	4
11.8059	10.1338	3	wt	4
10.8635	8.29901	3	wt	4
5.19037	9.80575	3	wt	4
21.9376	17.03	3	wt	4
20.8678	21.1175	3	wt	4
19.561	18.8911	3	wt	4
11.0978	10.8921	3	wt	4
9.56211	12.3263	3	wt	4
14.5909	9.63714	3	wt	4
10.6751	9.63667	3	wt	4
9.29228	7.61773	3	wt	4
12.4586	2.32148	3	wt	4
12.6228	13.3219	3	wt	4
16.1774	21.112	3	wt	4
17.6015	11.1241	3	wt	4
2.41723	8.82274	3	wt	4
7.87376	7.93453	3	wt	4
11.364	15.8147	3	wt	4
9.94179	5.55421	3	wt	4
11.9155	13.5128	3	wt	4
13.0114	9.43312	3	wt	4
14.3516	10.2328	3	wt	4
16.847	16.7404	3	wt	4
24.0146	26.9564	3	wt	4
14.5048	14.3656	3	wt	4
9.22673	6.33044	3	wt	4
17.4866	20.8129	3	wt	4
7.68921	5.73694	3	wt	4
8.29212	10.7394	3	wt	4
15.338	8.82503	3	wt	4
35.3171	34.9718	3	wt	4
6.11521	2.31315	3	wt	4
6.82306	4.64919	3	wt	4
24.4409	16.6238	3	wt	4
3.67749	17.4009	3	wt	4
22.6947	15.659	3	wt	4
15.7153	14.981	3	wt	4
23.6098	21.7162	3	wt	4
21.6743	16.0754	3	wt	4
17.7754	17.1073	3	wt	4
22.3798	22.8579	3	wt	4
4.46477	7.09847	3	wt	4
4.93146	-4.48435	3	wt	4
6.41029	2.18235	3	wt	4
3.22091	2.24554	3	wt	4
19.5386	17.3971	3	wt	4
7.49835	4.7545	3	wt	4
35.8384	34.4721	3	wt	4
9.44516	8.6794	3	wt	4
12.2535	7.43203	3	wt	4
15.4737	17.6426	3	wt	4
9.8056	7.51553	3	wt	4
9.40878	8.88276	3	wt	4
14.1755	21.3208	3	wt	4
14.7454	14.1134	3	wt	4
8.59878	3.90122	3	wt	4
4.12401	2.58771	3	wt	4
15.6028	14.7597	3	wt	4
8.80954	3.51464	3	wt	4
9.90215	1.23217	3	wt	4
18.5209	14.8583	3	wt	4
8.6408	9.94716	3	wt	4
4.2644	0.169995	3	wt	4
6.00236	8.16247	3	wt	4
7.91738	13.2441	3	wt	4
8.31355	8.2923	3	wt	4
14.9339	13.0876	4	wt	4
13.5164	17.374	4	wt	4
6.58208	9.10867	4	wt	4
10.8443	17.6218	4	wt	4
16.9951	20.1205	4	wt	4
17.7471	13.0068	4	wt	4
7.40599	6.71394	4	wt	4
12.326	20.1793	4	wt	4
5.38506	12.6092	4	wt	4
13.0305	15.5794	4	wt	4
24.1312	24.7171	4	wt	4
20.8527	22.8369	4	wt	4
13.1524	13.2569	4	wt	4
23.0099	23.6461	4	wt	4
20.7237	21.849	4	wt	4
15.4459	20.4408	4	wt	4
8.76718	8.7804	4	wt	4
13.4425	13.3324	4	wt	4
18.5044	17.7717	4	wt	4
10.8617	17.2604	4	wt	4
10.3864	11.2722	4	wt	4
3.43009	8.73492	4	wt	4
7.11274	12.4199	4	wt	4
12.2613	14.8987	4	wt	4
10.3105	9.40219	4	wt	4
9.23355	14.4572	4	wt	4
14.083	18.0276	4	wt	4
13.0485	9.61921	4	wt	4
4.42259	9.47917	4	wt	4
14.2489	15.1716	4	wt	4
22.8284	27.5309	4	wt	4
16.1559	13.4892	4	wt	4
6.53984	0.752838	4	wt	4
6.27037	9.85081	4	wt	4
17.5261	16.2879	4	wt	4
4.81157	4.00624	4	wt	4
12.5809	16.59	4	wt	4
10.5264	8.891	4	wt	4
23.9797	21.9493	4	wt	4
9.86685	15.4556	4	wt	4
9.4827	10.4144	4	wt	4
21.5683	27.2058	4	wt	4
8.6965	2.13281	4	wt	4
14.5947	11.6271	4	wt	4
16.5169	13.4263	4	wt	4
12.7341	13.4055	4	wt	4
10.3699	9.09208	4	wt	4
19.9636	23.2919	4	wt	4
12.0875	5.16001	4	wt	4
12.5154	10.1317	4	wt	4
18.6934	16.6037	4	wt	4
21.1285	21.2679	4	wt	4
9.06305	11.002	4	wt	4
18.9192	27.2129	4	wt	4
10.5606	8.40248	4	wt	4
16.9674	15.1251	4	wt	4
7.2538	10.1949	4	wt	4
11.7334	11.3651	4	wt	4
9.47314	15.0741	4	wt	4
17.3521	13.4541	4	wt	4
25.2892	30.0952	4	wt	4
20.6728	15.87	4	wt	4
11.5755	20.0811	4	wt	4
19.1703	20.1114	4	wt	4
7.20908	6.43858	4	wt	4
17.6761	16.4698	4	wt	4
8.25289	11.9895	4	wt	4
13.2848	15.6775	4	wt	4
24.8453	24.6987	4	wt	4
6.05932	6.82537	4	wt	4
11.8972	10.2125	4	wt	4
8.23556	4.57844	4	wt	4
28.5572	29.8982	4	wt	4
19.4258	22.7338	4	wt	4
13.2569	12.0661	4	wt	4
20.47	21.8639	4	wt	4
18.1543	15.8842	4	wt	4
15.9601	13.1188	4	wt	4
20.0031	20.2299	4	wt	4
7.53145	12.8424	4	wt	4
14.2768	13.7297	4	wt	4
11.9868	9.94766	4	wt	4
13.4674	7.87637	4	wt	4
15.3013	11.502	4	wt	4
24.6692	19.9778	4	wt	4
19.444	16.5125	4	wt	4
6.34678	1.96173	4	wt	4
5.47455	7.06821	4	wt	4
22.1112	21.7833	4	wt	4
15.8805	11.1141	4	wt	4
25.4015	22.76	4	wt	4
9.87119	10.7215	4	wt	4
17.9851	20.8341	4	wt	4
8.2991	11.2308	4	wt	4
10.6373	10.6796	4	wt	4
19.174	28.9109	4	wt	4
20.0138	18.1373	4	wt	4
5.24614	9.23377	4	wt	4
23.405	22.8022	4	wt	4
24.3931	27.661	4	wt	4
7.03683	6.72891	4	wt	4
24.4023	23.5053	4	wt	4
11.6831	11.5133	4	wt	4
12.6385	13.092	4	wt	4
22.4066	15.9876	4	wt	4
15.3567	21.9127	4	wt	4
23.52	27.1354	4	wt	4
20.7281	16.7834	4	wt	4
25.6966	19.3416	4	wt	4
22.6596	24.8613	4	wt	4
11.5745	14.8036	4	wt	4
16.2915	20.1055	4	wt	4
14.574	16.1112	4	wt	4
7.47084	7.17669	4	wt	4
19.6904	21.8118	4	wt	4
8.99202	5.99609	4	wt	4
16.6412	14.5851	4	wt	4
8.17607	15.2133	4	wt	4
12.324	9.72733	4	wt	4
7.4116	7.0393	4	wt	4
27.5384	24.1363	4	wt	4
19.7746	27.6983	4	wt	4
3.86911	2.60342	4	wt	4
10.3447	14.462	4	wt	4
11.7089	15.914	4	wt	4
18.6064	15.2447	4	wt	4
20.0688	21.9006	4	wt	4
22.6965	20.8108	4	wt	4
7.42097	-1.94714	4	wt	4
27.9894	32.9082	4	wt	4
17.6087	20.6633	4	wt	4
15.5387	12.017	4	wt	4
26.5596	19.2344	4	wt	4
15.4305	13.4258	4	wt	4
12.1488	16.2893	4	wt	4
13.0746	15.5672	4	wt	4
24.6668	24.8728	4	wt	4
9.27591	2.77012	4	wt	4
9.26478	14.316	4	wt	4
2.77492	6.83706	4	wt	4
19.5627	22.8641	4	wt	4
24.6152	21.7713	4	wt	4
7.44997	10.0994	4	wt	4
5.5951	2.82592	4	wt	4
19.9457	18.5801	4	wt	4
11.1501	6.60974	4	wt	4
18.8202	20.79	4	wt	4
10.2398	8.39627	4	wt	4
11.843	15.7392	4	wt	4
10.3717	14.1044	4	wt	4
22.7381	19.9662	4	wt	4
6.11449	12.4042	4	wt	4
16.1471	21.9952	4	wt	4
7.77604	6.01159	4	wt	4
11.9978	14.4592	4	wt	4
15.849	12.7631	4	wt	4
11.0182	8.42917	4	wt	4
16.4846	8.45357	4	wt	4
12.6841	17.3568	4	wt	4
22.7447	24.6058	4	wt	4
19.0529	21.4292	4	wt	4
18.0348	14.6977	4	wt	4
19.8617	14.5807	4	wt	4
6.63633	10.6832	4	wt	4
13.4198	7.52531	4	wt	4
19.6527	20.1495	4	wt	4
12.7073	9.88388	4	wt	4
16.8918	16.3405	4	wt	4
20.2795	19.6215	4	wt	4
15.133	22.6452	4	wt	4
15.62	14.0461	4	wt	4
23.0861	21.2074	4	wt	4
10.3488	1.54132	4	wt	4
7.05252	13.9358	4	wt	4
6.112	6.53364	4	wt	4
12.6535	11.1677	4	wt	4
5.04754	7.66324	4	wt	4
6.68468	3.63039	4	wt	4
7.96383	3.62451	4	wt	4
7.97748	4.05033	4	wt	4
25.2829	26.1152	4	wt	4
17.2793	19.1807	4	wt	4
27.1192	21.2167	4	wt	4
21.9162	29.9934	4	wt	4
8.07794	5.38832	4	wt	4
18.6105	20.5357	4	wt	4
23.6446	25.9205	4	wt	4
7.06473	8.24716	4	wt	4
13.4526	13.0264	4	wt	4
6.96143	4.35181	4	wt	4
15.8337	16.1752	4	wt	4
11.8901	14.4102	4	wt	4
17.4504	12.9936	4	wt	4
6.69489	5.45532	4	wt	4
20.4239	18.2659	4	wt	4
12.0218	8.724	4	wt	4
11.7977	17.9615	4	wt	4
8.2925	3.69035	4	wt	4
12.5503	19.8243	4	wt	4
12.8556	17.9931	4	wt	4
18.0909	12.2918	4	wt	4
12.692	11.7582	4	wt	4
14.3983	18.8672	4	wt	4
20.6534	18.0297	4	wt	4
15.5044	21.9391	4	wt	4
29.7594	20.7161	4	wt	4
19.1523	21.7927	4	wt	4
26.4726	31.4686	4	wt	4
12.882	13.827	4	wt	4
7.10494	6.3571	4	wt	4
13.0794	12.4493	4	wt	4
14.9285	14.2393	4	wt	4
17.6454	26.3009	4	wt	4
21.2163	28.0089	4	wt	4
9.41359	5.44727	4	wt	4
7.82555	7.96162	4	wt	4
6.73028	1.53981	4	wt	4
29.4715	30.6964	4	wt	4
20.7508	18.0493	4	wt	4
17.7901	17.0197	4	wt	4
18.7208	21.7939	4	wt	4
13.939	13.6946	4	wt	4
15.4697	16.7013	4	wt	4
12.3636	17.1004	4	wt	4
12.3521	6.86582	4	wt	4
23.409	26.4538	4	wt	4
22.4776	20.968	4	wt	4
6.14955	10.7879	4	wt	4
9.04123	8.83647	4	wt	4
10.3536	6.13862	4	wt	4
23.7484	26.8948	4	wt	4
10.2815	10.3312	4	wt	4
7.79601	10.4785	4	wt	4
8.00386	4.43003	4	wt	4
8.44681	7.20037	4	wt	4
17.9117	18.1196	4	wt	4
14.916	13.8471	4	wt	4
15.6685	14.5723	4	wt	4
15.0222	16.9303	4	wt	4
12.5077	8.843	4	wt	4
12.9819	13.1725	4	wt	4
12.3767	9.10681	4	wt	4
11.5758	13.7669	4	wt	4
16.4422	13.4725	4	wt	4
28.2685	33.5739	4	wt	4
10.134	10.5978	4	wt	4
11.6647	12.5445	4	wt	4
20.0307	22.3404	4	wt	4
17.2529	19.8075	4	wt	4
15.2599	17.1731	4	wt	4
7.76461	4.24746	4	wt	4
24.9237	22.7576	4	wt	4
15.097	7.64866	4	wt	4
7.37744	8.01728	4	wt	4
15.3279	20.7244	4	wt	4
13.0249	8.91524	4	wt	4
16.7801	18.8954	4	wt	4
16.2174	19.0344	4	wt	4
19.4215	19.9139	4	wt	4
9.47514	4.72376	4	wt	4
17.7693	16.1376	4	wt	4
17.7076	23.3586	4	wt	4
23.6291	27.3189	4	wt	4
24.6738	27.1487	4	wt	4
8.32909	17.9938	4	wt	4
13.0439	12.1998	4	wt	4
25.8855	27.2426	4	wt	4
19.4052	23.0668	4	wt	4
10.6526	10.3944	4	wt	4
21.183	25.6731	4	wt	4
15.7113	18.1222	4	wt	4
17.2155	16.6688	4	wt	4
11.8006	11.3858	4	wt	4
20.9522	11.5022	4	wt	4
6.42495	4.1596	4	wt	4
7.57271	7.86289	4	wt	4
18.7414	24.0521	4	wt	4
26.3374	24.1115	4	wt	4
14.3202	8.61395	4	wt	4
13.3841	12.7735	4	wt	4
23.6713	24.1487	4	wt	4
22.7267	17.3058	4	wt	4
21.5628	14.6392	4	wt	4
13.6184	10.5294	4	wt	4
12.0632	17.3476	4	wt	4
17.0033	11.9698	4	wt	4
13.195	14.7763	4	wt	4
11.7848	12.5154	4	wt	4
14.9595	17.8822	4	wt	4
15.1193	18.1735	4	wt	4
18.4858	28.9565	4	wt	4
19.7935	21.4326	4	wt	4
3.85451	1.28282	4	wt	4
10.292	10.7669	4	wt	4
13.8832	9.43345	4	wt	4
12.4522	11.0401	4	wt	4
14.428	11.7503	4	wt	4
15.4956	15.3262	4	wt	4
16.777	13.066	4	wt	4
19.1032	8.15893	4	wt	4
25.4884	32.0867	4	wt	4
16.9219	23.0581	4	wt	4
11.7169	13.9923	4	wt	4
19.6887	17.0862	4	wt	4
11.1354	19.9198	5	4	0
9.67882	9.93791	5	4	0
3.58204	5.2823	5	4	0
7.11424	15.2075	5	4	0
13.3604	17.1085	5	4	0
14.2014	18.6914	5	4	0
4.206	4.04922	5	4	0
8.50582	11.1862	5	4	0
2.73095	4.28112	5	4	0
9.1943	16.7012	5	4	0
21.8395	28.5175	5	4	0
17.8181	21.9877	5	4	0
9.31509	12.7168	5	4	0
20.445	25.7331	5	4	0
17.6637	24.5934	5	4	0
11.6767	14.7413	5	4	0
5.30073	0.953474	5	4	0
9.60462	14.3218	5	4	0
15.0628	20.5495	5	4	0
7.13018	12.7973	5	4	0
1.36847	4.76325	5	4	0
6.70028	13.8909	5	4	0
1.49653	4.23924	5	4	0
3.98048	8.09304	5	4	0
8.44349	11.0748	5	4	0
6.63241	13.6467	5	4	0
5.6933	12.5575	5	4	0
10.2534	12.5467	5	4	0
9.21209	10.4852	5	4	0
2.09759	3.91775	5	4	0
10.4236	18.0881	5	4	0
20.2209	35.2775	5	4	0
12.4399	21.2652	5	4	0
3.55087	9.4654	5	4	0
3.35394	7.60361	5	4	0
13.9527	16.7272	5	4	0
2.34784	-2.67708	5	4	0
8.75299	7.10693	5	4	0
6.82604	9.23727	5	4	0
21.6501	35.3048	5	4	0
6.24013	6.42823	5	4	0
5.90656	8.13945	5	4	0
18.6804	32.1368	5	4	0
5.24199	6.05251	5	4	0
10.7811	16.9518	5	4	0
12.8336	15.5102	5	4	0
8.90265	11.2247	5	4	0
6.68554	7.29316	5	4	0
16.7608	23.5242	5	4	0
8.27664	16.1088	5	4	0
8.6893	12.8665	5	4	0
15.2799	24.7011	5	4	0
18.1493	23.9224	5	4	0
5.54877	7.51999	5	4	0
15.5405	19.2292	5	4	0
6.85686	11.9686	5	4	0
13.3298	18.536	5	4	0
4.08849	5.59667	5	4	0
7.93996	11.9421	5	4	0
5.89833	4.94179	5	4	0
13.7579	22.0445	5	4	0
23.2962	31.2504	5	4	0
17.6029	26.4132	5	4	0
7.79118	8.75146	5	4	0
15.8317	21.3922	5	4	0
4.05415	-0.56666	5	4	0
14.1214	19.0895	5	4	0
3.37167	0.956845	5	4	0
4.87802	6.06786	5	4	0
9.44693	12.7638	5	4	0
3.16804	3.80883	5	4	0
22.736	33.2333	5	4	0
3.20205	4.63094	5	4	0
8.09515	12.7026	5	4	0
4.86397	6.42092	5	4	0
27.4666	41.8109	5	4	0
16.1294	23.2012	5	4	0
9.41904	13.9041	5	4	0
17.3611	22.8932	5	4	0
14.6629	22.2566	5	4	0
12.228	12.0869	5	4	0
16.8074	26.7245	5	4	0
4.30362	6.02132	5	4	0
10.4523	16.8267	5	4	0
8.18043	9.45186	5	4	0
9.62955	20.7963	5	4	0
11.523	14.8953	5	4	0
16.1507	22.6406	5	4	0
3.40944	3.26196	5	4	0
2.79221	6.73168	5	4	0
19.3409	24.1978	5	4	0
12.1422	18.8634	5	4	0
6.24393	11.5431	5	4	0
14.4706	23.459	5	4	0
4.91556	8.11084	5	4	0
6.92612	8.76704	5	4	0
15.8359	20.8017	5	4	0
16.82	23.2681	5	4	0
2.63663	3.55535	5	4	0
20.9344	23.6551	5	4	0
22.1676	34.7933	5	4	0
3.92271	7.58161	5	4	0
7.89246	11.8005	5	4	0
8.80913	12.2994	5	4	0
19.7024	30.5783	5	4	0
11.5818	15.7122	5	4	0
21.0771	23.9465	5	4	0
17.669	22.7573	5	4	0
23.8121	37.5564	5	4	0
20.013	25.478	5	4	0
7.79025	15.8975	5	4	0
12.5874	25.623	5	4	0
10.7596	15.6536	5	4	0
4.25638	1.97451	5	4	0
16.4393	25.6734	5	4	0
5.4889	3.10682	5	4	0
12.9699	19.7555	5	4	0
4.81582	6.97608	5	4	0
8.5039	11.4347	5	4	0
4.21035	9.47406	5	4	0
26.1604	39.6954	5	4	0
16.5382	19.463	5	4	0
1.75554	-2.44406	5	4	0
6.66296	12.6119	5	4	0
7.91678	12.0797	5	4	0
15.1799	20.2934	5	4	0
16.8851	27.6372	5	4	0
20.0585	24.3018	5	4	0
4.21762	1.64755	5	4	0
14.0455	23.9329	5	4	0
11.7756	10.7376	5	4	0
24.9095	31.5469	5	4	0
11.6602	16.1978	5	4	0
8.33535	14.0011	5	4	0
9.23794	14.4472	5	4	0
5.72939	8.97656	5	4	0
5.7199	4.87782	5	4	0
1.13168	3.54859	5	4	0
16.2896	23.9621	5	4	0
22.4465	29.3943	5	4	0
4.24014	5.91562	5	4	0
2.87535	10.612	5	4	0
16.7397	26.5742	5	4	0
15.4261	20.9269	5	4	0
6.56943	8.04655	5	4	0
8.04365	11.689	5	4	0
6.68712	8.77896	5	4	0
20.1097	24.228	5	4	0
3.24156	3.41197	5	4	0
12.4304	20.4387	5	4	0
3.35522	7.00601	5	4	0
4.4959	4.81367	5	4	0
8.19086	14.0226	5	4	0
12.1082	15.3006	5	4	0
7.27348	14.0134	5	4	0
12.7982	17.1068	5	4	0
8.85369	16.1252	5	4	0
15.6953	20.8933	5	4	0
14.5269	21.1273	5	4	0
16.6407	15.6978	5	4	0
3.62219	11.8675	5	4	0
9.58185	13.8474	5	4	0
8.87638	17.45	5	4	0
13.2461	17.2226	5	4	0
17.1346	22.283	5	4	0
11.3449	15.9428	5	4	0
11.8625	16.4402	5	4	0
6.6666	9.38037	5	4	0
3.93463	4.11407	5	4	0
3.23977	0.266797	5	4	0
8.82377	12.925	5	4	0
2.50346	-0.159071	5	4	0
3.65809	-0.0779571	5	4	0
4.64525	6.47078	5	4	0
4.65615	7.58882	5	4	0
13.6766	24.0817	5	4	0
25.624	33.073	5	4	0
19.103	29.797	5	4	0
4.73672	4.92181	5	4	0
15.1846	28.045	5	4	0
21.2322	28.0117	5	4	0
3.94391	7.83442	5	4	0
9.6147	16.5367	5	4	0
3.86559	1.67992	5	4	0
12.0918	16.2887	5	4	0
8.08842	10.8843	5	4	0
13.8678	18.4836	5	4	0
3.66569	7.41206	5	4	0
17.3062	20.9991	5	4	0
8.21379	13.6326	5	4	0
8.00069	12.427	5	4	0
4.9102	5.40759	5	4	0
9.02177	14.1258	5	4	0
14.5906	20.0959	5	4	0
8.86144	16.5643	5	4	0
10.5776	17.4257	5	4	0
11.7389	16.8679	5	4	0
15.8107	20.4341	5	4	0
24.7987	37.292	5	4	0
9.04781	12.4699	5	4	0
3.97453	4.74229	5	4	0
9.2427	16.0544	5	4	0
11.1297	13.4333	5	4	0
14.0868	20.7734	5	4	0
18.255	27.0799	5	4	0
5.84717	10.1126	5	4	0
1.33111	4.69445	5	4	0
4.53513	5.31873	5	4	0
3.69205	7.44875	5	4	0
28.6407	44.2083	5	4	0
17.6962	26.9437	5	4	0
14.2499	21.7598	5	4	0
15.3115	20.263	5	4	0
10.1064	16.781	5	4	0
11.702	15.2856	5	4	0
8.54213	11.667	5	4	0
8.531	16.3355	5	4	0
20.9392	31.1096	5	4	0
19.7894	29.8304	5	4	0
3.26673	5.25791	5	4	0
5.53036	7.73062	5	4	0
6.6709	15.521	5	4	0
6.60654	8.24194	5	4	0
4.51171	1.65349	5	4	0
4.67727	6.2579	5	4	0
5.03614	1.74071	5	4	0
1.11738	0.155336	5	4	0
11.1166	13.0879	5	4	0
11.9144	6.37565	5	4	0
11.2282	14.7522	5	4	0
8.68175	15.2257	5	4	0
9.14628	11.2762	5	4	0
8.55486	10.2336	5	4	0
7.79149	9.44073	5	4	0
12.7519	23.7484	5	4	0
6.4755	13.3554	5	4	0
7.87508	8.91236	5	4	0
16.84	22.9273	5	4	0
13.6471	22.8321	5	4	0
11.4792	17.1667	5	4	0
4.48685	6.0005	5	4	0
22.8348	32.1518	5	4	0
11.307	20.4225	5	4	0
4.18388	1.48957	5	4	0
11.5512	14.3047	5	4	0
9.18872	14.3921	5	4	0
13.1228	18.0363	5	4	0
12.5067	14.232	5	4	0
16.1243	24.0577	5	4	0
5.90006	7.57936	5	4	0
14.2265	19.3428	5	4	0
14.1569	20.5374	5	4	0
22.5201	30.7062	5	4	0
4.93997	1.46336	5	4	0
9.20756	8.41025	5	4	0
16.1053	21.0451	5	4	0
6.93998	7.27	5	4	0
18.215	28.1258	5	4	0
11.9603	16.8438	5	4	0
13.6054	14.8971	5	4	0
8.00347	11.6136	5	4	0
17.9375	28.3449	5	4	0
3.4665	3.11814	5	4	0
4.33588	6.36365	5	4	0
15.3352	28.3057	5	4	0
24.6265	37.254	5	4	0
10.497	13.246	5	4	0
9.54611	8.71262	5	4	0
4.12511	3.64669	5	4	0
21.2655	29.0429	5	4	0
20.0956	25.4974	5	4	0
18.6737	24.2469	5	4	0
9.78144	18.2457	5	4	0
8.25333	17.2619	5	4	0
13.3695	18.9406	5	4	0
9.35745	9.21802	5	4	0
7.98848	11.7649	5	4	0
11.1623	16.6748	5	4	0
11.3304	15.6755	5	4	0
15.0414	21.6728	5	4	0
16.5604	21.1308	5	4	0
1.74675	-0.56565	5	4	0
6.61589	12.2683	5	4	0
10.0496	12.9594	5	4	0
8.62792	9.7216	5	4	0
10.6083	19.2204	5	4	0
11.7296	16.6592	5	4	0
13.1194	24.1185	5	4	0
15.7537	20.2469	5	4	0
23.5483	32.6861	5	4	0
13.2794	20.8503	5	4	0
7.92432	12.7925	5	4	0
16.4372	23.5153	5	4	0
6.43992	9.27973	5	4	0
7.01711	7.72386	5	4	0
14.154	22.9401	5	4	0
35.9519	53.8577	5	4	0
4.96607	7.5934	5	4	0
5.62266	8.78016	5	4	0
24.0182	37.6381	5	4	0
2.79713	4.52647	5	4	0
22.0961	37.1737	5	4	0
14.5521	21.0207	5	4	0
23.1024	27.9752	5	4	0
20.9771	27.3107	5	4	0
16.7469	27.3853	5	4	0
21.7504	29.7007	5	4	0
3.48019	4.43988	5	4	0
3.89341	7.19417	5	4	0
5.23848	4.83506	5	4	0
2.40992	7.12814	5	4	0
6.25858	11.1639	5	4	0
8.1384	8.26105	5	4	0
10.9526	15.7105	5	4	0
14.2971	25.0589	5	4	0
8.4933	15.7225	5	4	0
8.10269	10.3354	5	4	0
12.9357	14.2663	5	4	0
13.5314	20.254	5	4	0
7.31317	9.26403	5	4	0
3.18228	8.62979	5	4	0
14.4333	21.3119	5	4	0
7.51756	12.776	5	4	0
8.5887	9.34758	5	4	0
17.5489	21.5055	5	4	0
7.35385	12.3155	5	4	0
3.30461	3.98547	5	4	0
4.8624	2.78016	5	4	0
6.65758	7.16185	5	4	0
7.03775	6.58806	5	4	0
9.94651	13.4253	5	4	0
6.89215	9.35576	5	4	0
8.21205	9.1735	5	4	0
13.7815	20.9304	5	4	0
4.51331	3.78269	5	4	0
11.4962	12.2807	5	4	0
12.9292	17.8525	6	4	0
11.498	20.1629	6	4	0
4.97089	12.7719	6	4	0
8.88087	13.6333	6	4	0
15.0569	24.0954	6	4	0
15.8457	20.2681	6	4	0
5.69745	10.9156	6	4	0
10.3182	15.8902	6	4	0
3.94443	2.87779	6	4	0
11.0139	22.0013	6	4	0
22.7546	31.2096	6	4	0
19.1642	31.2226	6	4	0
11.135	15.897	6	4	0
21.5183	31.0589	6	4	0
19.0246	29.2136	6	4	0
13.4529	25.665	6	4	0
6.93016	7.29896	6	4	0
11.4241	16.5763	6	4	0
16.6462	32.0403	6	4	0
8.89759	15.1425	6	4	0
8.4441	8.67905	6	4	0
2.3541	9.63921	6	4	0
5.43707	4.73772	6	4	0
10.2548	16.2298	6	4	0
8.37205	9.27458	6	4	0
7.36114	11.1259	6	4	0
12.0667	25.488	6	4	0
11.0317	21.0253	6	4	0
3.14687	3.12415	6	4	0
12.2341	16.6667	6	4	0
21.3189	34.0304	6	4	0
14.1844	18.1208	6	4	0
4.93406	4.35796	6	4	0
4.70014	10.5906	6	4	0
15.6132	23.36	6	4	0
3.466	7.18393	6	4	0
10.5691	20.9894	6	4	0
8.57728	12.5167	6	4	0
22.5872	29.6663	6	4	0
7.95303	9.48848	6	4	0
7.5931	10.2974	6	4	0
19.9411	29.1845	6	4	0
6.86521	9.97143	6	4	0
12.5842	19.953	6	4	0
14.5587	19.9934	6	4	0
10.7203	15.5477	6	4	0
8.42847	18.3437	6	4	0
18.2049	27.8408	6	4	0
10.0845	15.9628	6	4	0
10.5046	15.8776	6	4	0
16.8469	27.1094	6	4	0
19.4632	27.9292	6	4	0
7.20309	14.7886	6	4	0
17.0872	22.6554	6	4	0
8.60985	16.4008	6	4	0
15.028	18.3602	6	4	0
5.56207	3.77184	6	4	0
9.73913	14.529	6	4	0
7.58418	11.9144	6	4	0
15.4307	24.2044	6	4	0
24.0392	38.3682	6	4	0
18.9695	25.7872	6	4	0
9.58568	9.80681	6	4	0
17.355	25.4859	6	4	0
5.52239	9.04729	6	4	0
15.771	23.4086	6	4	0
4.72129	4.4804	6	4	0
6.45988	7.43965	6	4	0
11.2668	18.8632	6	4	0
4.47724	5.66903	6	4	0
23.5459	34.6119	6	4	0
4.51818	6.83567	6	4	0
9.89865	13.3166	6	4	0
6.44413	8.90733	6	4	0
27.6948	40.2439	6	4	0
17.6281	26.3112	6	4	0
11.239	20.5118	6	4	0
18.7505	31.1092	6	4	0
16.2754	28.6047	6	4	0
13.982	29.1743	6	4	0
18.2473	27.7098	6	4	0
5.80942	15.5523	6	4	0
12.2623	18.6825	6	4	0
9.98608	10.6062	6	4	0
11.4489	13.3424	6	4	0
13.3046	24.7552	6	4	0
23.3505	34.8906	6	4	0
17.6475	25.9682	6	4	0
4.76629	5.09803	6	4	0
4.01989	0.281173	6	4	0
20.5333	32.6224	6	4	0
13.8999	24.7697	6	4	0
7.95712	14.9041	6	4	0
16.0967	24.8654	6	4	0
6.50192	4.87488	6	4	0
8.68295	16.2295	6	4	0
17.3588	24.3828	6	4	0
18.2588	26.0984	6	4	0
3.8277	2.64705	6	4	0
21.953	30.6991	6	4	0
23.0445	35.4698	6	4	0
5.36999	8.39852	6	4	0
9.6902	11.8246	6	4	0
10.6259	16.0089	6	4	0
20.8565	31.1772	6	4	0
13.3614	19.974	6	4	0
22.0797	35.321	6	4	0
19.0294	27.9335	6	4	0
[truncated: 12,571 more rows]

## Sheet: fig6b
infor	animal	age	tx	lightlevel	stim
18.0166	0	4	1	photopic	wn
18.1316	0	4	1	photopic	wn
15.4846	0	4	1	photopic	wn
20.4402	0	4	1	photopic	wn
20.2699	0	4	1	photopic	wn
19.1054	0	4	1	photopic	wn
21.1201	0	4	1	photopic	wn
23.5908	0	4	1	photopic	wn
18.5933	0	4	1	photopic	wn
17.0401	0	4	1	photopic	wn
18.5871	0	4	1	photopic	wn
21.6295	0	4	1	photopic	wn
20.9278	0	4	1	photopic	wn
18.8442	0	4	1	photopic	wn
23.1551	0	4	1	photopic	wn
23.9949	0	4	1	photopic	wn
20.3568	0	4	1	photopic	wn
22.5929	0	4	1	photopic	wn
26.8301	0	4	1	photopic	wn
20.3207	0	4	1	photopic	wn
17.8065	0	4	1	photopic	wn
20.4598	0	4	1	photopic	wn
20.7356	0	4	1	photopic	wn
22.1633	0	4	1	photopic	wn
22.2306	0	4	1	photopic	wn
23.2612	0	4	1	photopic	wn
24.8848	0	4	1	photopic	wn
19.4174	0	4	1	photopic	wn
17.671	0	4	1	photopic	wn
20.0479	0	4	1	photopic	wn
19.6223	0	4	1	photopic	wn
22.8362	0	4	1	photopic	wn
19.6432	0	4	1	photopic	wn
25.5771	0	4	1	photopic	wn
17.8696	0	4	1	photopic	wn
22.0444	0	4	1	photopic	wn
17.422	0	4	1	photopic	wn
24.3682	0	4	1	photopic	wn
16.2914	0	4	1	photopic	wn
20.2968	0	4	1	photopic	wn
23.6995	0	4	1	photopic	wn
17.9537	0	4	1	photopic	wn
22.4351	0	4	1	photopic	wn
25.2021	0	4	1	photopic	wn
19.5947	0	4	1	photopic	wn
21.3919	0	4	1	photopic	wn
21.0939	0	4	1	photopic	wn
23.737	0	4	1	photopic	wn
17.7294	0	4	1	photopic	wn
25.2199	0	4	1	photopic	wn
24.1632	0	4	1	photopic	wn
16.9857	0	4	1	photopic	wn
20.5293	0	4	1	photopic	wn
23.0266	0	4	1	photopic	wn
23.4827	0	4	1	photopic	wn
25.9076	0	4	1	photopic	wn
22.4684	0	4	1	photopic	wn
25.7841	0	4	1	photopic	wn
25.8558	0	4	1	photopic	wn
32.8722	0	4	1	photopic	wn
26.5851	0	4	1	photopic	wn
27.6453	0	4	1	photopic	wn
19.4743	0	4	1	photopic	wn
22.7193	0	4	1	photopic	wn
19.8307	0	4	1	photopic	wn
20.8035	0	4	1	photopic	wn
21.1334	0	4	1	photopic	wn
19.0858	0	4	1	photopic	wn
17.1016	0	4	1	photopic	wn
20.0037	0	4	1	photopic	wn
24.0457	0	4	1	photopic	wn
20.8222	0	4	1	photopic	wn
21.5958	0	4	1	photopic	wn
17.0935	0	4	1	photopic	wn
20.7233	0	4	1	photopic	wn
21.4754	0	4	1	photopic	wn
26.1482	0	4	1	photopic	wn
20.8273	0	4	1	photopic	wn
27.451	0	4	1	photopic	wn
19.4142	0	4	1	photopic	wn
17.9959	0	4	1	photopic	wn
23.3325	0	4	1	photopic	wn
17.9302	0	4	1	photopic	wn
26.1506	0	4	1	photopic	wn
22.1548	0	4	1	photopic	wn
26.9614	0	4	1	photopic	wn
20.1646	0	4	1	photopic	wn
23.7138	0	4	1	photopic	wn
18.8742	0	4	1	photopic	wn
20.5736	0	4	1	photopic	wn
17.861	0	4	1	photopic	wn
21.804	0	4	1	photopic	wn
19.3796	0	4	1	photopic	wn
22.0538	0	4	1	photopic	wn
25.5261	0	4	1	photopic	wn
20.5525	0	4	1	photopic	wn
23.3709	0	4	1	photopic	wn
17.3843	0	4	1	photopic	wn
30.0392	0	4	1	photopic	wn
21.9002	0	4	1	photopic	wn
19.466	0	4	1	photopic	wn
19.4775	0	4	1	photopic	wn
25.2883	0	4	1	photopic	wn
17.3469	0	4	1	photopic	wn
16.8795	0	4	1	photopic	wn
20.6818	0	4	1	photopic	wn
21.1919	0	4	1	photopic	wn
22.7513	0	4	1	photopic	wn
20.8384	0	4	1	photopic	wn
24.9739	0	4	1	photopic	wn
23.517	0	4	1	photopic	wn
17.0246	0	4	1	photopic	wn
29.2896	0	4	1	photopic	wn
20.6531	0	4	1	photopic	wn
21.103	0	4	1	photopic	wn
25.3939	0	4	1	photopic	wn
23.0719	0	4	1	photopic	wn
18.7355	0	4	1	photopic	wn
20.4166	0	4	1	photopic	wn
27.1021	0	4	1	photopic	wn
23.2882	0	4	1	photopic	wn
25.86	0	4	1	photopic	wn
17.124	0	4	1	photopic	wn
24.1056	0	4	1	photopic	wn
27.3013	0	4	1	photopic	wn
18.8579	0	4	1	photopic	wn
29.4044	0	4	1	photopic	wn
29.5215	0	4	1	photopic	wn
17.0363	0	4	1	photopic	wn
18.2044	0	4	1	photopic	wn
15.6889	0	4	1	photopic	wn
21.6979	0	4	1	photopic	wn
18.1715	0	4	1	photopic	wn
22.7289	0	4	1	photopic	wn
24.7124	0	4	1	photopic	wn
20.1466	0	4	1	photopic	wn
19.5113	0	4	1	photopic	wn
23.4407	0	4	1	photopic	wn
26.4806	0	4	1	photopic	wn
22.7663	0	4	1	photopic	wn
15.3955	0	4	1	photopic	wn
22.8996	0	4	1	photopic	wn
23.2607	0	4	1	photopic	wn
16.0892	0	4	1	photopic	wn
28.2868	0	4	1	photopic	wn
15.914	0	4	1	photopic	wn
22.5891	0	4	1	photopic	wn
19.3468	0	4	1	photopic	wn
19.5375	0	4	1	photopic	wn
18.0725	0	4	1	photopic	wn
30.8093	0	4	1	photopic	wn
19.0194	0	4	1	photopic	wn
25.8122	0	4	1	photopic	wn
19.1643	0	4	1	photopic	wn
20.0507	0	4	1	photopic	wn
19.5115	0	4	1	photopic	wn
20.1667	0	4	1	photopic	wn
24.9393	0	4	1	photopic	wn
25.5785	0	4	1	photopic	wn
18.52	0	4	1	photopic	wn
22.6212	0	4	1	photopic	wn
31.189	0	4	1	photopic	wn
18.6242	0	4	1	photopic	wn
16.4129	0	4	1	photopic	wn
16.969	0	4	1	photopic	wn
18.9394	0	4	1	photopic	wn
20.0689	0	4	1	photopic	wn
19.5164	0	4	1	photopic	wn
18.0088	0	4	1	photopic	wn
21.0562	0	4	1	photopic	wn
29.8078	1	4	1	photopic	wn
20.0322	1	4	1	photopic	wn
23.7558	1	4	1	photopic	wn
23.5342	1	4	1	photopic	wn
22.6492	1	4	1	photopic	wn
25.4553	1	4	1	photopic	wn
23.0998	1	4	1	photopic	wn
16.4113	1	4	1	photopic	wn
17.9822	1	4	1	photopic	wn
14.3095	1	4	1	photopic	wn
21.0182	1	4	1	photopic	wn
28.4692	1	4	1	photopic	wn
16.6268	1	4	1	photopic	wn
17.733	1	4	1	photopic	wn
22.3649	1	4	1	photopic	wn
16.5367	1	4	1	photopic	wn
25.8479	1	4	1	photopic	wn
21.3634	1	4	1	photopic	wn
22.5338	1	4	1	photopic	wn
20.9106	1	4	1	photopic	wn
21.7932	1	4	1	photopic	wn
17.4905	1	4	1	photopic	wn
21.6404	1	4	1	photopic	wn
28.6187	1	4	1	photopic	wn
19.9591	1	4	1	photopic	wn
19.3434	1	4	1	photopic	wn
17.9918	1	4	1	photopic	wn
26.5342	1	4	1	photopic	wn
17.3167	1	4	1	photopic	wn
25.6473	1	4	1	photopic	wn
18.7801	1	4	1	photopic	wn
23.2437	1	4	1	photopic	wn
19.6189	1	4	1	photopic	wn
19.6422	1	4	1	photopic	wn
23.0541	1	4	1	photopic	wn
30.9289	1	4	1	photopic	wn
17.2148	1	4	1	photopic	wn
20.6755	1	4	1	photopic	wn
19.5396	1	4	1	photopic	wn
24.4858	1	4	1	photopic	wn
15.9518	1	4	1	photopic	wn
18.6104	1	4	1	photopic	wn
16.7422	1	4	1	photopic	wn
19.5829	1	4	1	photopic	wn
28.8669	1	4	1	photopic	wn
18.6625	1	4	1	photopic	wn
17.8404	1	4	1	photopic	wn
21.8172	1	4	1	photopic	wn
20.2868	1	4	1	photopic	wn
24.5851	1	4	1	photopic	wn
23.8589	1	4	1	photopic	wn
20.9978	1	4	1	photopic	wn
23.6687	1	4	1	photopic	wn
18.7346	1	4	1	photopic	wn
26.5307	1	4	1	photopic	wn
19.3977	1	4	1	photopic	wn
20.8558	1	4	1	photopic	wn
21.4147	1	4	1	photopic	wn
23.9087	1	4	1	photopic	wn
20.2857	1	4	1	photopic	wn
23.1053	1	4	1	photopic	wn
21.7957	1	4	1	photopic	wn
21.9707	1	4	1	photopic	wn
16.8208	1	4	1	photopic	wn
17.0798	1	4	1	photopic	wn
21.8099	1	4	1	photopic	wn
31.4613	1	4	1	photopic	wn
18.9229	1	4	1	photopic	wn
19.4336	1	4	1	photopic	wn
20.8621	1	4	1	photopic	wn
22.5374	1	4	1	photopic	wn
21.7195	1	4	1	photopic	wn
21.2123	1	4	1	photopic	wn
20.9716	1	4	1	photopic	wn
14.6362	1	4	1	photopic	wn
23.102	1	4	1	photopic	wn
24.5722	1	4	1	photopic	wn
20.4807	1	4	1	photopic	wn
19.6175	1	4	1	photopic	wn
19.1589	1	4	1	photopic	wn
25.7972	1	4	1	photopic	wn
19.0895	1	4	1	photopic	wn
28.9012	1	4	1	photopic	wn
20.2422	1	4	1	photopic	wn
23.6342	1	4	1	photopic	wn
17.9536	1	4	1	photopic	wn
20.5881	1	4	1	photopic	wn
27.4074	1	4	1	photopic	wn
14.9082	1	4	1	photopic	wn
30.8589	1	4	1	photopic	wn
27.5528	1	4	1	photopic	wn
17.9415	1	4	1	photopic	wn
26.2011	1	4	1	photopic	wn
21.6767	1	4	1	photopic	wn
14.3362	1	4	1	photopic	wn
21.1498	1	4	1	photopic	wn
23.0871	1	4	1	photopic	wn
15.4	1	4	1	photopic	wn
18.7418	1	4	1	photopic	wn
19.9591	1	4	1	photopic	wn
24.9233	1	4	1	photopic	wn
17.7188	1	4	1	photopic	wn
25.6736	1	4	1	photopic	wn
16.3159	1	4	1	photopic	wn
17.7921	1	4	1	photopic	wn
17.5338	1	4	1	photopic	wn
20.3425	1	4	1	photopic	wn
24.8979	1	4	1	photopic	wn
20.2593	1	4	1	photopic	wn
24.1115	1	4	1	photopic	wn
21.3302	1	4	1	photopic	wn
22.8214	1	4	1	photopic	wn
21.9598	1	4	1	photopic	wn
26.0811	1	4	1	photopic	wn
25.5637	1	4	1	photopic	wn
17.3109	1	4	1	photopic	wn
20.3867	1	4	1	photopic	wn
17.3608	1	4	1	photopic	wn
22.4405	1	4	1	photopic	wn
18.2349	1	4	1	photopic	wn
15.3024	1	4	1	photopic	wn
24.1537	1	4	1	photopic	wn
19.5681	1	4	1	photopic	wn
16.3672	1	4	1	photopic	wn
21.9187	1	4	1	photopic	wn
18.3108	1	4	1	photopic	wn
24.4001	1	4	1	photopic	wn
21.5592	1	4	1	photopic	wn
23.7674	1	4	1	photopic	wn
30.2317	1	4	1	photopic	wn
18.9834	1	4	1	photopic	wn
17.829	1	4	1	photopic	wn
21.2389	1	4	1	photopic	wn
20.774	1	4	1	photopic	wn
19.9352	1	4	1	photopic	wn
19.7371	1	4	1	photopic	wn
20.1114	1	4	1	photopic	wn
23.7651	1	4	1	photopic	wn
19.5449	1	4	1	photopic	wn
17.5693	1	4	1	photopic	wn
21.9962	1	4	1	photopic	wn
22.5484	1	4	1	photopic	wn
20.3813	1	4	1	photopic	wn
16.1257	1	4	1	photopic	wn
22.2646	1	4	1	photopic	wn
16.8593	1	4	1	photopic	wn
19.9703	1	4	1	photopic	wn
16.2936	1	4	1	photopic	wn
22.3091	1	4	1	photopic	wn
24.0093	1	4	1	photopic	wn
19.8859	1	4	1	photopic	wn
26.0677	1	4	1	photopic	wn
17.1811	1	4	1	photopic	wn
18.4036	1	4	1	photopic	wn
17.4207	1	4	1	photopic	wn
23.6481	1	4	1	photopic	wn
17.998	1	4	1	photopic	wn
18.2486	1	4	1	photopic	wn
20.5744	1	4	1	photopic	wn
24.3399	1	4	1	photopic	wn
17.7679	1	4	1	photopic	wn
21.1035	1	4	1	photopic	wn
22.2436	1	4	1	photopic	wn
21.8463	1	4	1	photopic	wn
25.6004	1	4	1	photopic	wn
20.3538	1	4	1	photopic	wn
21.3867	1	4	1	photopic	wn
25.4028	1	4	1	photopic	wn
24.4499	1	4	1	photopic	wn
23.8793	1	4	1	photopic	wn
17.1866	1	4	1	photopic	wn
21.266	1	4	1	photopic	wn
16.8588	1	4	1	photopic	wn
16.8825	1	4	1	photopic	wn
19.4572	1	4	1	photopic	wn
22.0105	1	4	1	photopic	wn
18.7847	1	4	1	photopic	wn
16.1699	1	4	1	photopic	wn
20.4483	1	4	1	photopic	wn
20.8272	1	4	1	photopic	wn
21.184	1	4	1	photopic	wn
21.1082	1	4	1	photopic	wn
28.7146	1	4	1	photopic	wn
16.2396	1	4	1	photopic	wn
27.7646	1	4	1	photopic	wn
27.2461	1	4	1	photopic	wn
20.9489	1	4	1	photopic	wn
18.1842	1	4	1	photopic	wn
18.3094	1	4	1	photopic	wn
20.1916	1	4	1	photopic	wn
21.6287	1	4	1	photopic	wn
16.5854	1	4	1	photopic	wn
16.5319	1	4	1	photopic	wn
22.6623	1	4	1	photopic	wn
21.9431	1	4	1	photopic	wn
22.2218	1	4	1	photopic	wn
20.4712	1	4	1	photopic	wn
18.8653	1	4	1	photopic	wn
17.7032	1	4	1	photopic	wn
23.5559	1	4	1	photopic	wn
16.1261	1	4	1	photopic	wn
27.8059	1	4	1	photopic	wn
26.5455	1	4	1	photopic	wn
21.3627	1	4	1	photopic	wn
20.0218	1	4	1	photopic	wn
26.9588	1	4	1	photopic	wn
20.1309	1	4	1	photopic	wn
23.8161	1	4	1	photopic	wn
17.7576	1	4	1	photopic	wn
16.2457	1	4	1	photopic	wn
22.3628	1	4	1	photopic	wn
20.7742	1	4	1	photopic	wn
19.9709	1	4	1	photopic	wn
15.7392	2	5	1	photopic	wn
18.5271	2	5	1	photopic	wn
17.5143	2	5	1	photopic	wn
17.2718	2	5	1	photopic	wn
17.2016	2	5	1	photopic	wn
32.0858	2	5	1	photopic	wn
21.5821	2	5	1	photopic	wn
22.7612	2	5	1	photopic	wn
28.2878	2	5	1	photopic	wn
15.652	2	5	1	photopic	wn
30.8963	2	5	1	photopic	wn
19.4258	2	5	1	photopic	wn
15.421	2	5	1	photopic	wn
15.4602	2	5	1	photopic	wn
16.4397	2	5	1	photopic	wn
24.3903	2	5	1	photopic	wn
15.391	2	5	1	photopic	wn
28.4182	2	5	1	photopic	wn
18.2592	2	5	1	photopic	wn
19.4303	2	5	1	photopic	wn
29.2844	2	5	1	photopic	wn
21.7592	2	5	1	photopic	wn
17.6753	2	5	1	photopic	wn
15.1273	2	5	1	photopic	wn
26.9718	2	5	1	photopic	wn
23.1123	2	5	1	photopic	wn
14.4913	2	5	1	photopic	wn
17.4304	2	5	1	photopic	wn
27.1709	2	5	1	photopic	wn
18.9096	2	5	1	photopic	wn
29.3146	2	5	1	photopic	wn
17.4477	2	5	1	photopic	wn
17.324	2	5	1	photopic	wn
27.4624	2	5	1	photopic	wn
17.7512	2	5	1	photopic	wn
26.2495	2	5	1	photopic	wn
30.7873	2	5	1	photopic	wn
17.7108	2	5	1	photopic	wn
22.7472	2	5	1	photopic	wn
14.4132	2	5	1	photopic	wn
15.1003	2	5	1	photopic	wn
23.6615	2	5	1	photopic	wn
21.3744	2	5	1	photopic	wn
18.9037	2	5	1	photopic	wn
15.6049	2	5	1	photopic	wn
20.0481	2	5	1	photopic	wn
27.6745	2	5	1	photopic	wn
15.0727	2	5	1	photopic	wn
20.0112	2	5	1	photopic	wn
18.6813	2	5	1	photopic	wn
19.7052	2	5	1	photopic	wn
27.6861	2	5	1	photopic	wn
22.6993	2	5	1	photopic	wn
35.9467	2	5	1	photopic	wn
17.5212	2	5	1	photopic	wn
23.3554	2	5	1	photopic	wn
24.5676	2	5	1	photopic	wn
31.8335	2	5	1	photopic	wn
15.1855	2	5	1	photopic	wn
20.0554	2	5	1	photopic	wn
17.0669	2	5	1	photopic	wn
20.0847	2	5	1	photopic	wn
16.5893	2	5	1	photopic	wn
16.5395	2	5	1	photopic	wn
16.6695	2	5	1	photopic	wn
22.4317	2	5	1	photopic	wn
29.2806	2	5	1	photopic	wn
24.9614	2	5	1	photopic	wn
24.867	2	5	1	photopic	wn
17.1221	2	5	1	photopic	wn
18.4076	2	5	1	photopic	wn
20.2086	2	5	1	photopic	wn
19.719	2	5	1	photopic	wn
24.2815	2	5	1	photopic	wn
15.0943	2	5	1	photopic	wn
18.7767	2	5	1	photopic	wn
34.0182	2	5	1	photopic	wn
24.6448	2	5	1	photopic	wn
23.8837	2	5	1	photopic	wn
14.9273	2	5	1	photopic	wn
14.8975	2	5	1	photopic	wn
20.2974	2	5	1	photopic	wn
14.5714	2	5	1	photopic	wn
17.4065	2	5	1	photopic	wn
31.1601	2	5	1	photopic	wn
24.3711	2	5	1	photopic	wn
33.1278	2	5	1	photopic	wn
18.8208	2	5	1	photopic	wn
17.2567	2	5	1	photopic	wn
18.3078	2	5	1	photopic	wn
14.4078	2	5	1	photopic	wn
19.4302	2	5	1	photopic	wn
21.1696	2	5	1	photopic	wn
24.7254	2	5	1	photopic	wn
26.3901	2	5	1	photopic	wn
14.5119	2	5	1	photopic	wn
15.358	2	5	1	photopic	wn
17.4115	2	5	1	photopic	wn
25.057	2	5	1	photopic	wn
22.3227	2	5	1	photopic	wn
15.424	2	5	1	photopic	wn
22.6266	2	5	1	photopic	wn
27.2281	2	5	1	photopic	wn
24.4956	2	5	1	photopic	wn
16.8235	2	5	1	photopic	wn
21.027	2	5	1	photopic	wn
29.5027	2	5	1	photopic	wn
28.1072	2	5	1	photopic	wn
14.43	2	5	1	photopic	wn
23.512	2	5	1	photopic	wn
38.7463	2	5	1	photopic	wn
21.5949	2	5	1	photopic	wn
22.6813	2	5	1	photopic	wn
22.4688	2	5	1	photopic	wn
30.6049	2	5	1	photopic	wn
24.829	2	5	1	photopic	wn
16.5812	2	5	1	photopic	wn
14.4925	2	5	1	photopic	wn
19.0429	2	5	1	photopic	wn
26.2516	2	5	1	photopic	wn
25.7464	2	5	1	photopic	wn
14.4148	2	5	1	photopic	wn
14.4665	2	5	1	photopic	wn
27.5856	2	5	1	photopic	wn
19.6708	2	5	1	photopic	wn
25.5416	2	5	1	photopic	wn
15.7572	2	5	1	photopic	wn
19.5675	2	5	1	photopic	wn
17	2	5	1	photopic	wn
28.2151	2	5	1	photopic	wn
17.6132	2	5	1	photopic	wn
25.7376	2	5	1	photopic	wn
15.3424	2	5	1	photopic	wn
34.2222	2	5	1	photopic	wn
15.9986	2	5	1	photopic	wn
20.9795	2	5	1	photopic	wn
16.4	2	5	1	photopic	wn
17.1666	2	5	1	photopic	wn
17.1252	2	5	1	photopic	wn
14.4169	2	5	1	photopic	wn
14.6597	2	5	1	photopic	wn
28.809	2	5	1	photopic	wn
16.5033	2	5	1	photopic	wn
29.7547	2	5	1	photopic	wn
22.2155	2	5	1	photopic	wn
16.7677	2	5	1	photopic	wn
35.7506	2	5	1	photopic	wn
36.9725	2	5	1	photopic	wn
21.0298	2	5	1	photopic	wn
26.7194	2	5	1	photopic	wn
17.1439	2	5	1	photopic	wn
14.7173	2	5	1	photopic	wn
20.8873	2	5	1	photopic	wn
16.5177	2	5	1	photopic	wn
17.3924	2	5	1	photopic	wn
20.8942	2	5	1	photopic	wn
32.7714	2	5	1	photopic	wn
25.6651	2	5	1	photopic	wn
17.0903	2	5	1	photopic	wn
37.6027	2	5	1	photopic	wn
16.6541	2	5	1	photopic	wn
19.4372	2	5	1	photopic	wn
16.6921	2	5	1	photopic	wn
18.4841	2	5	1	photopic	wn
16.5234	2	5	1	photopic	wn
14.7781	2	5	1	photopic	wn
14.4001	2	5	1	photopic	wn
15.4087	2	5	1	photopic	wn
15.2427	2	5	1	photopic	wn
15.2906	2	5	1	photopic	wn
16.043	2	5	1	photopic	wn
14.4346	2	5	1	photopic	wn
20.5357	2	5	1	photopic	wn
16.1154	2	5	1	photopic	wn
15.7003	2	5	1	photopic	wn
14.7384	2	5	1	photopic	wn
30.7997	2	5	1	photopic	wn
16.1447	2	5	1	photopic	wn
15.2313	2	5	1	photopic	wn
19.2471	2	5	1	photopic	wn
16.0093	2	5	1	photopic	wn
26.5465	3	5	1	photopic	wn
16.0025	3	5	1	photopic	wn
32.4591	3	5	1	photopic	wn
21.885	3	5	1	photopic	wn
27.5015	3	5	1	photopic	wn
19.0084	3	5	1	photopic	wn
18.9003	3	5	1	photopic	wn
32.1602	3	5	1	photopic	wn
22.7185	3	5	1	photopic	wn
23.964	3	5	1	photopic	wn
14.4052	3	5	1	photopic	wn
15.5118	3	5	1	photopic	wn
33.7571	3	5	1	photopic	wn
21.4785	3	5	1	photopic	wn
31.7367	3	5	1	photopic	wn
18.8246	3	5	1	photopic	wn
18.1434	3	5	1	photopic	wn
25.9055	3	5	1	photopic	wn
16.2381	3	5	1	photopic	wn
15.545	3	5	1	photopic	wn
21.0962	3	5	1	photopic	wn
14.4734	3	5	1	photopic	wn
15.2738	3	5	1	photopic	wn
37.0214	3	5	1	photopic	wn
23.9754	3	5	1	photopic	wn
14.4027	3	5	1	photopic	wn
25.428	3	5	1	photopic	wn
21.0266	3	5	1	photopic	wn
14.5029	3	5	1	photopic	wn
17.8522	3	5	1	photopic	wn
14.4227	3	5	1	photopic	wn
14.6586	3	5	1	photopic	wn
17.6631	3	5	1	photopic	wn
21.6247	3	5	1	photopic	wn
15.3974	3	5	1	photopic	wn
20.7922	3	5	1	photopic	wn
23.7264	3	5	1	photopic	wn
17.4488	3	5	1	photopic	wn
24.8784	3	5	1	photopic	wn
26.2819	3	5	1	photopic	wn
30.0662	3	5	1	photopic	wn
14.4073	3	5	1	photopic	wn
28.5229	3	5	1	photopic	wn
17.847	3	5	1	photopic	wn
24.4697	3	5	1	photopic	wn
14.5411	3	5	1	photopic	wn
16.2253	3	5	1	photopic	wn
20.5841	3	5	1	photopic	wn
36.447	3	5	1	photopic	wn
14.4381	3	5	1	photopic	wn
25.0188	3	5	1	photopic	wn
15.6124	3	5	1	photopic	wn
17.7038	3	5	1	photopic	wn
17.4764	3	5	1	photopic	wn
15.1361	3	5	1	photopic	wn
14.7789	3	5	1	photopic	wn
14.4187	3	5	1	photopic	wn
17.4969	3	5	1	photopic	wn
16.8071	3	5	1	photopic	wn
19.7967	3	5	1	photopic	wn
17.7652	3	5	1	photopic	wn
15.3592	3	5	1	photopic	wn
28.7797	3	5	1	photopic	wn
16.4384	3	5	1	photopic	wn
28.8247	3	5	1	photopic	wn
14.4273	3	5	1	photopic	wn
22.3108	3	5	1	photopic	wn
18.5516	3	5	1	photopic	wn
19.1236	3	5	1	photopic	wn
15.5258	3	5	1	photopic	wn
20.5879	3	5	1	photopic	wn
23.3741	3	5	1	photopic	wn
16.4986	3	5	1	photopic	wn
20.6881	3	5	1	photopic	wn
15.1949	3	5	1	photopic	wn
15.4044	3	5	1	photopic	wn
15.9964	3	5	1	photopic	wn
20.2928	3	5	1	photopic	wn
24.9643	3	5	1	photopic	wn
16.1892	3	5	1	photopic	wn
14.4015	3	5	1	photopic	wn
26.136	3	5	1	photopic	wn
15.14	3	5	1	photopic	wn
14.5053	3	5	1	photopic	wn
14.7564	3	5	1	photopic	wn
20.4123	3	5	1	photopic	wn
14.4002	3	5	1	photopic	wn
15.0942	3	5	1	photopic	wn
15.1422	3	5	1	photopic	wn
15.7369	3	5	1	photopic	wn
19.4889	3	5	1	photopic	wn
17.8045	3	5	1	photopic	wn
14.452	3	5	1	photopic	wn
14.5014	3	5	1	photopic	wn
16.6325	3	5	1	photopic	wn
16.4271	3	5	1	photopic	wn
23.7497	3	5	1	photopic	wn
14.8158	3	5	1	photopic	wn
24.3519	3	5	1	photopic	wn
21.7824	3	5	1	photopic	wn
14.4029	3	5	1	photopic	wn
14.824	3	5	1	photopic	wn
21.746	3	5	1	photopic	wn
14.7436	3	5	1	photopic	wn
18.2367	3	5	1	photopic	wn
15.5437	3	5	1	photopic	wn
14.4399	3	5	1	photopic	wn
31.3727	3	5	1	photopic	wn
18.0203	3	5	1	photopic	wn
35.2198	3	5	1	photopic	wn
16.6965	3	5	1	photopic	wn
24.9235	3	5	1	photopic	wn
14.4914	3	5	1	photopic	wn
20.3058	3	5	1	photopic	wn
14.4037	3	5	1	photopic	wn
26.3131	3	5	1	photopic	wn
22.5158	3	5	1	photopic	wn
26.5428	3	5	1	photopic	wn
15.1422	3	5	1	photopic	wn
24.7675	3	5	1	photopic	wn
30.7768	3	5	1	photopic	wn
14.5467	3	5	1	photopic	wn
17.3817	3	5	1	photopic	wn
16.2338	3	5	1	photopic	wn
20.8283	3	5	1	photopic	wn
20.3549	3	5	1	photopic	wn
15.6923	3	5	1	photopic	wn
31.9538	3	5	1	photopic	wn
14.9687	3	5	1	photopic	wn
17.8202	3	5	1	photopic	wn
24.6222	3	5	1	photopic	wn
16.6659	3	5	1	photopic	wn
19.2453	3	5	1	photopic	wn
29.1216	3	5	1	photopic	wn
20.4723	3	5	1	photopic	wn
16.0065	3	5	1	photopic	wn
15.3544	3	5	1	photopic	wn
16.6303	3	5	1	photopic	wn
18.3732	3	5	1	photopic	wn
17.4528	3	5	1	photopic	wn
37.5084	3	5	1	photopic	wn
14.6078	3	5	1	photopic	wn
23.517	3	5	1	photopic	wn
26.6316	3	5	1	photopic	wn
14.4701	3	5	1	photopic	wn
22.3103	3	5	1	photopic	wn
15.4795	3	5	1	photopic	wn
14.4377	3	5	1	photopic	wn
23.1558	3	5	1	photopic	wn
14.4035	3	5	1	photopic	wn
14.4251	3	5	1	photopic	wn
37.699	3	5	1	photopic	wn
14.8647	3	5	1	photopic	wn
16.0983	3	5	1	photopic	wn
28.3312	3	5	1	photopic	wn
17.1681	3	5	1	photopic	wn
15.1876	3	5	1	photopic	wn
14.4059	3	5	1	photopic	wn
14.4402	3	5	1	photopic	wn
27.3739	3	5	1	photopic	wn
17.9674	3	5	1	photopic	wn
15.661	3	5	1	photopic	wn
14.4047	3	5	1	photopic	wn
16.3574	3	5	1	photopic	wn
14.8381	3	5	1	photopic	wn
19.2255	3	5	1	photopic	wn
14.621	3	5	1	photopic	wn
15.5046	3	5	1	photopic	wn
14.9934	3	5	1	photopic	wn
14.5602	3	5	1	photopic	wn
14.4046	3	5	1	photopic	wn
14.8945	3	5	1	photopic	wn
16.1746	3	5	1	photopic	wn
24.6152	3	5	1	photopic	wn
25.5915	3	5	1	photopic	wn
18.805	3	5	1	photopic	wn
14.7638	3	5	1	photopic	wn
31.2889	3	5	1	photopic	wn
15.8385	3	5	1	photopic	wn
32.6817	3	5	1	photopic	wn
22.832	3	5	1	photopic	wn
14.4599	3	5	1	photopic	wn
15.7598	3	5	1	photopic	wn
19.382	3	5	1	photopic	wn
14.4052	3	5	1	photopic	wn
25.8116	3	5	1	photopic	wn
22.3444	3	5	1	photopic	wn
38.9024	3	5	1	photopic	wn
16.4993	3	5	1	photopic	wn
30.8545	3	5	1	photopic	wn
17.4493	3	5	1	photopic	wn
14.4007	3	5	1	photopic	wn
14.7219	3	5	1	photopic	wn
17.8737	3	5	1	photopic	wn
16.7106	3	5	1	photopic	wn
26.702	3	5	1	photopic	wn
16.8121	3	5	1	photopic	wn
28.3279	3	5	1	photopic	wn
14.7037	3	5	1	photopic	wn
15.7456	3	5	1	photopic	wn
26.0146	3	5	1	photopic	wn
14.4179	3	5	1	photopic	wn
15.2115	3	5	1	photopic	wn
21.5038	3	5	1	photopic	wn
21.4836	3	5	1	photopic	wn
24.4593	3	5	1	photopic	wn
15.6849	3	5	1	photopic	wn
16.9396	3	5	1	photopic	wn
15.3028	3	5	1	photopic	wn
20.2068	3	5	1	photopic	wn
29.1656	3	5	1	photopic	wn
17.7024	3	5	1	photopic	wn
19.9397	4	6	1	photopic	wn
19.7456	4	6	1	photopic	wn
22.3278	4	6	1	photopic	wn
22.868	4	6	1	photopic	wn
19.4934	4	6	1	photopic	wn
25.3672	4	6	1	photopic	wn
25.2213	4	6	1	photopic	wn
18.8178	4	6	1	photopic	wn
27.1946	4	6	1	photopic	wn
21.1049	4	6	1	photopic	wn
21.8453	4	6	1	photopic	wn
19.0714	4	6	1	photopic	wn
18.825	4	6	1	photopic	wn
18.8515	4	6	1	photopic	wn
20.887	4	6	1	photopic	wn
31.0563	4	6	1	photopic	wn
19.3395	4	6	1	photopic	wn
21.1953	4	6	1	photopic	wn
20.478	4	6	1	photopic	wn
25.0836	4	6	1	photopic	wn
32.0055	4	6	1	photopic	wn
25.563	4	6	1	photopic	wn
20.1255	4	6	1	photopic	wn
36.3142	4	6	1	photopic	wn
25.7233	4	6	1	photopic	wn
22.1241	4	6	1	photopic	wn
35.6917	4	6	1	photopic	wn
20.0103	4	6	1	photopic	wn
33.9198	4	6	1	photopic	wn
22.2851	4	6	1	photopic	wn
28.0732	4	6	1	photopic	wn
19.116	4	6	1	photopic	wn
19.1719	4	6	1	photopic	wn
27.619	4	6	1	photopic	wn
18.8855	4	6	1	photopic	wn
20.5546	4	6	1	photopic	wn
20.7955	4	6	1	photopic	wn
19.3602	4	6	1	photopic	wn
18.9625	4	6	1	photopic	wn
21.0711	4	6	1	photopic	wn
24.7806	4	6	1	photopic	wn
22.3333	4	6	1	photopic	wn
20.4811	4	6	1	photopic	wn
21.491	4	6	1	photopic	wn
28.2321	4	6	1	photopic	wn
21.7574	4	6	1	photopic	wn
23.2821	4	6	1	photopic	wn
30.0051	4	6	1	photopic	wn
20.6018	4	6	1	photopic	wn
20.1906	4	6	1	photopic	wn
28.6165	4	6	1	photopic	wn
36.0566	4	6	1	photopic	wn
29.0256	4	6	1	photopic	wn
30.7223	4	6	1	photopic	wn
28.2513	4	6	1	photopic	wn
23.5912	4	6	1	photopic	wn
22.0553	4	6	1	photopic	wn
26.489	4	6	1	photopic	wn
21.1993	4	6	1	photopic	wn
21.952	4	6	1	photopic	wn
19.6768	4	6	1	photopic	wn
19.0872	4	6	1	photopic	wn
22.871	4	6	1	photopic	wn
22.7812	4	6	1	photopic	wn
18.8292	4	6	1	photopic	wn
22.6159	4	6	1	photopic	wn
24.6197	4	6	1	photopic	wn
19.3804	4	6	1	photopic	wn
39.0834	4	6	1	photopic	wn
20.7827	4	6	1	photopic	wn
21.5806	4	6	1	photopic	wn
19.3925	4	6	1	photopic	wn
24.3282	4	6	1	photopic	wn
20.9846	4	6	1	photopic	wn
26.8212	4	6	1	photopic	wn
26.9333	4	6	1	photopic	wn
30.5771	4	6	1	photopic	wn
29.517	4	6	1	photopic	wn
21.0106	4	6	1	photopic	wn
22.8453	4	6	1	photopic	wn
21.3699	4	6	1	photopic	wn
24.5654	4	6	1	photopic	wn
26.3987	4	6	1	photopic	wn
18.9545	4	6	1	photopic	wn
18.8418	4	6	1	photopic	wn
19.3244	4	6	1	photopic	wn
19.278	4	6	1	photopic	wn
18.8941	4	6	1	photopic	wn
37.6135	4	6	1	photopic	wn
19.0903	4	6	1	photopic	wn
31.4416	4	6	1	photopic	wn
22.152	4	6	1	photopic	wn
19.4091	4	6	1	photopic	wn
20.2722	4	6	1	photopic	wn
20.8201	4	6	1	photopic	wn
21.3157	4	6	1	photopic	wn
20.8233	4	6	1	photopic	wn
20.0645	4	6	1	photopic	wn
33.378	4	6	1	photopic	wn
18.802	4	6	1	photopic	wn
20.3585	4	6	1	photopic	wn
26.6642	4	6	1	photopic	wn
18.8189	4	6	1	photopic	wn
30.1035	4	6	1	photopic	wn
33.675	4	6	1	photopic	wn
23.1241	4	6	1	photopic	wn
22.8481	4	6	1	photopic	wn
27.4061	4	6	1	photopic	wn
24.9304	4	6	1	photopic	wn
23.4953	4	6	1	photopic	wn
23.8104	4	6	1	photopic	wn
19.5059	4	6	1	photopic	wn
20.9351	4	6	1	photopic	wn
20.2024	4	6	1	photopic	wn
21.7672	4	6	1	photopic	wn
22.8187	4	6	1	photopic	wn
22.8248	4	6	1	photopic	wn
32.1394	4	6	1	photopic	wn
25.3145	4	6	1	photopic	wn
22.5062	4	6	1	photopic	wn
33.3316	4	6	1	photopic	wn
27.1596	4	6	1	photopic	wn
18.9347	4	6	1	photopic	wn
20.7332	4	6	1	photopic	wn
26.8386	4	6	1	photopic	wn
25.1693	4	6	1	photopic	wn
18.806	4	6	1	photopic	wn
32.4575	4	6	1	photopic	wn
19.1787	4	6	1	photopic	wn
31.7106	4	6	1	photopic	wn
19.4292	4	6	1	photopic	wn
25.2827	4	6	1	photopic	wn
24.5128	4	6	1	photopic	wn
20.4573	4	6	1	photopic	wn
24.3511	4	6	1	photopic	wn
18.895	4	6	1	photopic	wn
19.0216	4	6	1	photopic	wn
21.5972	4	6	1	photopic	wn
21.2478	4	6	1	photopic	wn
19.4049	4	6	1	photopic	wn
28.7214	4	6	1	photopic	wn
19.1826	4	6	1	photopic	wn
18.8611	4	6	1	photopic	wn
19.1507	4	6	1	photopic	wn
20.9618	4	6	1	photopic	wn
20.6107	4	6	1	photopic	wn
18.9649	4	6	1	photopic	wn
19.9195	4	6	1	photopic	wn
22.4405	4	6	1	photopic	wn
27.6999	4	6	1	photopic	wn
18.9981	4	6	1	photopic	wn
27.0876	4	6	1	photopic	wn
22.2611	4	6	1	photopic	wn
19.9158	4	6	1	photopic	wn
18.8067	4	6	1	photopic	wn
20.2735	4	6	1	photopic	wn
19.8179	4	6	1	photopic	wn
27.5078	4	6	1	photopic	wn
19.7503	4	6	1	photopic	wn
21.4128	4	6	1	photopic	wn
18.8484	4	6	1	photopic	wn
22.3528	4	6	1	photopic	wn
19.351	4	6	1	photopic	wn
27.4825	4	6	1	photopic	wn
22.7936	4	6	1	photopic	wn
19.6579	4	6	1	photopic	wn
24.5898	4	6	1	photopic	wn
24.9386	4	6	1	photopic	wn
20.0712	4	6	1	photopic	wn
31.3945	4	6	1	photopic	wn
32.0872	4	6	1	photopic	wn
20.564	4	6	1	photopic	wn
21.3335	4	6	1	photopic	wn
33.2821	4	6	1	photopic	wn
29.7652	4	6	1	photopic	wn
29.2728	4	6	1	photopic	wn
19.5592	4	6	1	photopic	wn
18.9775	4	6	1	photopic	wn
19.0571	4	6	1	photopic	wn
21.6412	4	6	1	photopic	wn
21.7079	4	6	1	photopic	wn
25.0492	4	6	1	photopic	wn
30.3663	4	6	1	photopic	wn
36.2165	4	6	1	photopic	wn
19.6365	4	6	1	photopic	wn
19.2912	4	6	1	photopic	wn
22.1963	4	6	1	photopic	wn
24.2668	4	6	1	photopic	wn
19.0797	4	6	1	photopic	wn
32.0471	4	6	1	photopic	wn
20.2621	4	6	1	photopic	wn
21.1918	4	6	1	photopic	wn
21.6125	4	6	1	photopic	wn
22.0732	4	6	1	photopic	wn
19.641	4	6	1	photopic	wn
26.5748	4	6	1	photopic	wn
19.3325	4	6	1	photopic	wn
25.9792	5	6	1	photopic	wn
28.3957	5	6	1	photopic	wn
23.4833	5	6	1	photopic	wn
19.307	5	6	1	photopic	wn
19.6656	5	6	1	photopic	wn
19.2367	5	6	1	photopic	wn
20.4156	5	6	1	photopic	wn
20.3159	5	6	1	photopic	wn
20.4462	5	6	1	photopic	wn
30.3292	5	6	1	photopic	wn
20.4226	5	6	1	photopic	wn
23.685	5	6	1	photopic	wn
19.3618	5	6	1	photopic	wn
27.0664	5	6	1	photopic	wn
30.6828	5	6	1	photopic	wn
32.4404	5	6	1	photopic	wn
25.4844	5	6	1	photopic	wn
32.3831	5	6	1	photopic	wn
28.8936	5	6	1	photopic	wn
25.3154	5	6	1	photopic	wn
19.4645	5	6	1	photopic	wn
25.4862	5	6	1	photopic	wn
18.976	5	6	1	photopic	wn
22.1034	5	6	1	photopic	wn
24.4986	5	6	1	photopic	wn
19.1632	5	6	1	photopic	wn
19.0336	5	6	1	photopic	wn
18.9519	5	6	1	photopic	wn
20.8616	5	6	1	photopic	wn
18.8007	5	6	1	photopic	wn
23.2642	5	6	1	photopic	wn
25.6138	5	6	1	photopic	wn
18.9587	5	6	1	photopic	wn
25.3087	5	6	1	photopic	wn
24.3831	5	6	1	photopic	wn
23.7885	5	6	1	photopic	wn
23.586	5	6	1	photopic	wn
37.0151	5	6	1	photopic	wn
19.8032	5	6	1	photopic	wn
31.7638	5	6	1	photopic	wn
20.9255	5	6	1	photopic	wn
18.978	5	6	1	photopic	wn
31.5352	5	6	1	photopic	wn
22.8598	5	6	1	photopic	wn
19.1183	5	6	1	photopic	wn
26.8834	5	6	1	photopic	wn
22.9497	5	6	1	photopic	wn
23.6399	5	6	1	photopic	wn
36.3021	5	6	1	photopic	wn
21.684	5	6	1	photopic	wn
24.8157	5	6	1	photopic	wn
19.5568	5	6	1	photopic	wn
20.7279	5	6	1	photopic	wn
22.2116	5	6	1	photopic	wn
35.591	5	6	1	photopic	wn
20.0576	5	6	1	photopic	wn
23.4846	5	6	1	photopic	wn
19.2639	5	6	1	photopic	wn
28.6224	5	6	1	photopic	wn
25.1233	5	6	1	photopic	wn
23.2839	5	6	1	photopic	wn
19.9501	5	6	1	photopic	wn
20.1531	5	6	1	photopic	wn
20.6232	5	6	1	photopic	wn
21.1375	5	6	1	photopic	wn
22.6307	5	6	1	photopic	wn
24.5952	5	6	1	photopic	wn
19.8783	5	6	1	photopic	wn
22.0177	5	6	1	photopic	wn
20.4914	5	6	1	photopic	wn
21.2952	5	6	1	photopic	wn
26.6759	5	6	1	photopic	wn
26.6996	5	6	1	photopic	wn
20.04	5	6	1	photopic	wn
36.4819	5	6	1	photopic	wn
30.4073	5	6	1	photopic	wn
24.6435	5	6	1	photopic	wn
21.79	5	6	1	photopic	wn
27.6152	5	6	1	photopic	wn
22.7851	5	6	1	photopic	wn
25.3363	5	6	1	photopic	wn
23.8728	5	6	1	photopic	wn
19.2461	5	6	1	photopic	wn
18.9647	5	6	1	photopic	wn
18.8149	5	6	1	photopic	wn
20.5136	5	6	1	photopic	wn
21.7042	5	6	1	photopic	wn
27.525	5	6	1	photopic	wn
19.3854	5	6	1	photopic	wn
19.3054	5	6	1	photopic	wn
34.9886	5	6	1	photopic	wn
27.3857	5	6	1	photopic	wn
19.446	5	6	1	photopic	wn
24.7368	5	6	1	photopic	wn
20.099	5	6	1	photopic	wn
22.0892	5	6	1	photopic	wn
30.9719	5	6	1	photopic	wn
23.2377	5	6	1	photopic	wn
21.8029	5	6	1	photopic	wn
22.2844	5	6	1	photopic	wn
25.1206	5	6	1	photopic	wn
22.1566	5	6	1	photopic	wn
21.7237	5	6	1	photopic	wn
19.1226	5	6	1	photopic	wn
28.8067	5	6	1	photopic	wn
20.4123	5	6	1	photopic	wn
23.9383	5	6	1	photopic	wn
24.5776	5	6	1	photopic	wn
22.3192	5	6	1	photopic	wn
26.397	5	6	1	photopic	wn
28.7783	5	6	1	photopic	wn
20.3916	5	6	1	photopic	wn
24.535	5	6	1	photopic	wn
19.1285	5	6	1	photopic	wn
24.792	5	6	1	photopic	wn
22.0135	5	6	1	photopic	wn
20.1968	5	6	1	photopic	wn
21.6688	5	6	1	photopic	wn
29.1255	5	6	1	photopic	wn
30.9493	5	6	1	photopic	wn
25.0309	5	6	1	photopic	wn
28.2083	5	6	1	photopic	wn
25.5611	5	6	1	photopic	wn
18.8229	5	6	1	photopic	wn
19.1544	5	6	1	photopic	wn
19.0012	5	6	1	photopic	wn
19.0237	5	6	1	photopic	wn
37.6496	5	6	1	photopic	wn
18.9886	5	6	1	photopic	wn
26.1131	5	6	1	photopic	wn
35.7529	5	6	1	photopic	wn
20.1468	5	6	1	photopic	wn
20.2982	5	6	1	photopic	wn
29.0421	5	6	1	photopic	wn
23.0845	5	6	1	photopic	wn
21.411	5	6	1	photopic	wn
30.4658	5	6	1	photopic	wn
32.1578	5	6	1	photopic	wn
31.4214	5	6	1	photopic	wn
19.3173	5	6	1	photopic	wn
24.839	5	6	1	photopic	wn
21.7954	5	6	1	photopic	wn
21.0291	5	6	1	photopic	wn
19.3261	5	6	1	photopic	wn
21.5347	5	6	1	photopic	wn
23.0978	5	6	1	photopic	wn
22.9956	5	6	1	photopic	wn
19.143	5	6	1	photopic	wn
20.3129	5	6	1	photopic	wn
23.5772	5	6	1	photopic	wn
22.7721	5	6	1	photopic	wn
18.9554	5	6	1	photopic	wn
26.5052	5	6	1	photopic	wn
19.5149	5	6	1	photopic	wn
26.2894	5	6	1	photopic	wn
18.8025	5	6	1	photopic	wn
20.2055	5	6	1	photopic	wn
19.8256	5	6	1	photopic	wn
23.219	5	6	1	photopic	wn
23.6821	5	6	1	photopic	wn
18.8173	5	6	1	photopic	wn
32.2982	5	6	1	photopic	wn
19.6427	5	6	1	photopic	wn
25.25	5	6	1	photopic	wn
21.172	5	6	1	photopic	wn
32.4855	5	6	1	photopic	wn
21.4851	5	6	1	photopic	wn
19.3785	5	6	1	photopic	wn
19.2211	5	6	1	photopic	wn
20.8674	5	6	1	photopic	wn
30.4922	5	6	1	photopic	wn
20.3514	5	6	1	photopic	wn
23.7861	5	6	1	photopic	wn
35.6995	5	6	1	photopic	wn
26.3077	5	6	1	photopic	wn
33.8854	5	6	1	photopic	wn
23.486	5	6	1	photopic	wn
19.4651	5	6	1	photopic	wn
19.5781	5	6	1	photopic	wn
21.0621	5	6	1	photopic	wn
28.8423	5	6	1	photopic	wn
24.9905	5	6	1	photopic	wn
24.0769	5	6	1	photopic	wn
36.1806	5	6	1	photopic	wn
21.7784	5	6	1	photopic	wn
19.5305	5	6	1	photopic	wn
25.4625	5	6	1	photopic	wn
21.9969	6	7	1	photopic	wn
27.0527	6	7	1	photopic	wn
23.9938	6	7	1	photopic	wn
30.6848	6	7	1	photopic	wn
28.5266	6	7	1	photopic	wn
22.9066	6	7	1	photopic	wn
31.1245	6	7	1	photopic	wn
26.308	6	7	1	photopic	wn
24.1111	6	7	1	photopic	wn
22.7639	6	7	1	photopic	wn
26.1074	6	7	1	photopic	wn
36.5834	6	7	1	photopic	wn
23.4183	6	7	1	photopic	wn
30.1494	6	7	1	photopic	wn
21.8895	6	7	1	photopic	wn
23.8599	6	7	1	photopic	wn
22.2816	6	7	1	photopic	wn
24.0629	6	7	1	photopic	wn
38.0918	6	7	1	photopic	wn
23.8338	6	7	1	photopic	wn
25.8113	6	7	1	photopic	wn
23.7084	6	7	1	photopic	wn
23.5136	6	7	1	photopic	wn
26.256	6	7	1	photopic	wn
21.2611	6	7	1	photopic	wn
21.5601	6	7	1	photopic	wn
22.3246	6	7	1	photopic	wn
28.6157	6	7	1	photopic	wn
26.3595	6	7	1	photopic	wn
35.458	6	7	1	photopic	wn
24.716	6	7	1	photopic	wn
26.6591	6	7	1	photopic	wn
24.0723	6	7	1	photopic	wn
29.7712	6	7	1	photopic	wn
26.947	6	7	1	photopic	wn
24.4304	6	7	1	photopic	wn
24.0702	6	7	1	photopic	wn
19.1708	6	7	1	photopic	wn
19.584	6	7	1	photopic	wn
24.1904	6	7	1	photopic	wn
23.8748	6	7	1	photopic	wn
29.0714	6	7	1	photopic	wn
25.0315	6	7	1	photopic	wn
22.1113	6	7	1	photopic	wn
24.412	6	7	1	photopic	wn
25.9404	6	7	1	photopic	wn
25.1164	6	7	1	photopic	wn
23.3731	6	7	1	photopic	wn
23.5334	6	7	1	photopic	wn
27.6921	6	7	1	photopic	wn
28.1331	6	7	1	photopic	wn
33.6034	6	7	1	photopic	wn
29.8789	6	7	1	photopic	wn
32.0939	6	7	1	photopic	wn
21.481	6	7	1	photopic	wn
30.3993	6	7	1	photopic	wn
34.84	6	7	1	photopic	wn
25.1042	6	7	1	photopic	wn
26.443	6	7	1	photopic	wn
27.1074	6	7	1	photopic	wn
27.1452	6	7	1	photopic	wn
31.3057	6	7	1	photopic	wn
22.0835	6	7	1	photopic	wn
21.8261	6	7	1	photopic	wn
26.4018	6	7	1	photopic	wn
27.5871	6	7	1	photopic	wn
24.3148	6	7	1	photopic	wn
22.7291	6	7	1	photopic	wn
37.1851	6	7	1	photopic	wn
28.0654	6	7	1	photopic	wn
28.8538	6	7	1	photopic	wn
30.5827	6	7	1	photopic	wn
21.8763	6	7	1	photopic	wn
27.3807	6	7	1	photopic	wn
25.9999	6	7	1	photopic	wn
22.9648	6	7	1	photopic	wn
28.3308	6	7	1	photopic	wn
26.0685	6	7	1	photopic	wn
21.718	6	7	1	photopic	wn
26.6505	6	7	1	photopic	wn
22.4913	6	7	1	photopic	wn
25.2877	6	7	1	photopic	wn
24.3171	6	7	1	photopic	wn
26.2547	6	7	1	photopic	wn
31.0791	6	7	1	photopic	wn
27.9244	6	7	1	photopic	wn
28.7809	6	7	1	photopic	wn
25.8172	6	7	1	photopic	wn
28.4414	6	7	1	photopic	wn
39.2533	6	7	1	photopic	wn
22.5709	6	7	1	photopic	wn
23.141	6	7	1	photopic	wn
23.1728	6	7	1	photopic	wn
20.7762	6	7	1	photopic	wn
21.0339	6	7	1	photopic	wn
21.4539	6	7	1	photopic	wn
26.7922	6	7	1	photopic	wn
23.9768	6	7	1	photopic	wn
26.2893	6	7	1	photopic	wn
21.7553	6	7	1	photopic	wn
25.2984	6	7	1	photopic	wn
33.604	6	7	1	photopic	wn
28.568	6	7	1	photopic	wn
22.6144	6	7	1	photopic	wn
19.3381	6	7	1	photopic	wn
24.9969	6	7	1	photopic	wn
25.6806	6	7	1	photopic	wn
25.8344	6	7	1	photopic	wn
20.5642	6	7	1	photopic	wn
27.6791	6	7	1	photopic	wn
26.7411	6	7	1	photopic	wn
25.6063	6	7	1	photopic	wn
26.1753	6	7	1	photopic	wn
26.9669	6	7	1	photopic	wn
25.4732	6	7	1	photopic	wn
23.4822	6	7	1	photopic	wn
25.5948	6	7	1	photopic	wn
28.849	6	7	1	photopic	wn
26.7552	6	7	1	photopic	wn
21.8448	6	7	1	photopic	wn
37.6612	6	7	1	photopic	wn
24.4197	6	7	1	photopic	wn
30.5619	6	7	1	photopic	wn
26.7827	6	7	1	photopic	wn
37.4706	6	7	1	photopic	wn
23.9579	6	7	1	photopic	wn
22.0072	6	7	1	photopic	wn
27.3166	6	7	1	photopic	wn
37.0976	6	7	1	photopic	wn
27.3098	6	7	1	photopic	wn
21.1361	6	7	1	photopic	wn
27.7237	6	7	1	photopic	wn
30.3076	6	7	1	photopic	wn
21.9137	6	7	1	photopic	wn
24.5259	6	7	1	photopic	wn
31.009	6	7	1	photopic	wn
22.4644	6	7	1	photopic	wn
30.1784	6	7	1	photopic	wn
30.6877	6	7	1	photopic	wn
22.3049	6	7	1	photopic	wn
32.581	6	7	1	photopic	wn
25.8927	6	7	1	photopic	wn
25.3406	6	7	1	photopic	wn
27.9891	6	7	1	photopic	wn
24.4483	6	7	1	photopic	wn
21.8492	6	7	1	photopic	wn
23.042	6	7	1	photopic	wn
28.0068	6	7	1	photopic	wn
36.8171	6	7	1	photopic	wn
30.9143	6	7	1	photopic	wn
25.9501	6	7	1	photopic	wn
24.7264	6	7	1	photopic	wn
22.0087	6	7	1	photopic	wn
25.4084	6	7	1	photopic	wn
19.2506	6	7	1	photopic	wn
25.7195	6	7	1	photopic	wn
23.8017	6	7	1	photopic	wn
28.2949	6	7	1	photopic	wn
23.0976	6	7	1	photopic	wn
29.2985	6	7	1	photopic	wn
25.9963	6	7	1	photopic	wn
25.9759	6	7	1	photopic	wn
40.6595	6	7	1	photopic	wn
26.743	6	7	1	photopic	wn
20.2507	6	7	1	photopic	wn
25.112	6	7	1	photopic	wn
29.6634	6	7	1	photopic	wn
20.0295	6	7	1	photopic	wn
27.8331	6	7	1	photopic	wn
23.6164	6	7	1	photopic	wn
20.2122	6	7	1	photopic	wn
20.8587	6	7	1	photopic	wn
22.9254	6	7	1	photopic	wn
20.3655	6	7	1	photopic	wn
26.3443	6	7	1	photopic	wn
29.9238	6	7	1	photopic	wn
28.4042	6	7	1	photopic	wn
23.2546	6	7	1	photopic	wn
21.9479	6	7	1	photopic	wn
31.6993	6	7	1	photopic	wn
31.5003	6	7	1	photopic	wn
28.93	6	7	1	photopic	wn
21.1827	6	7	1	photopic	wn
27.568	6	7	1	photopic	wn
24.7565	6	7	1	photopic	wn
22.5548	6	7	1	photopic	wn
24.6918	6	7	1	photopic	wn
21.4981	6	7	1	photopic	wn
29.1645	6	7	1	photopic	wn
34.5951	6	7	1	photopic	wn
28.7794	6	7	1	photopic	wn
29.5033	6	7	1	photopic	wn
30.6888	6	7	1	photopic	wn
36.11	6	7	1	photopic	wn
22.8481	6	7	1	photopic	wn
30.443	6	7	1	photopic	wn
22.9617	6	7	1	photopic	wn
22.5962	6	7	1	photopic	wn
21.6553	6	7	1	photopic	wn
19.4884	7	7	1	photopic	wn
23.9589	7	7	1	photopic	wn
19.8514	7	7	1	photopic	wn
19.498	7	7	1	photopic	wn
22.8658	7	7	1	photopic	wn
30.1064	7	7	1	photopic	wn
22.2847	7	7	1	photopic	wn
23.2355	7	7	1	photopic	wn
29.5073	7	7	1	photopic	wn
23.9368	7	7	1	photopic	wn
27.4904	7	7	1	photopic	wn
19.8406	7	7	1	photopic	wn
21.665	7	7	1	photopic	wn
20.3415	7	7	1	photopic	wn
22.692	7	7	1	photopic	wn
25.7827	7	7	1	photopic	wn
19.8175	7	7	1	photopic	wn
24.4551	7	7	1	photopic	wn
33.524	7	7	1	photopic	wn
21.841	7	7	1	photopic	wn
20.4252	7	7	1	photopic	wn
19.4285	7	7	1	photopic	wn
20.7981	7	7	1	photopic	wn
26.8086	7	7	1	photopic	wn
23.719	7	7	1	photopic	wn
22.0624	7	7	1	photopic	wn
23.6458	7	7	1	photopic	wn
19.6854	7	7	1	photopic	wn
21.9768	7	7	1	photopic	wn
30.915	7	7	1	photopic	wn
29.4816	7	7	1	photopic	wn
21.4281	7	7	1	photopic	wn
30.2608	7	7	1	photopic	wn
21.9812	7	7	1	photopic	wn
29.8894	7	7	1	photopic	wn
23.96	7	7	1	photopic	wn
23.7342	7	7	1	photopic	wn
22.7003	7	7	1	photopic	wn
20.7677	7	7	1	photopic	wn
25.1121	7	7	1	photopic	wn
21.8364	7	7	1	photopic	wn
23.5847	7	7	1	photopic	wn
33.1858	7	7	1	photopic	wn
26.8362	7	7	1	photopic	wn
25.3705	7	7	1	photopic	wn
20.6051	7	7	1	photopic	wn
19.6533	7	7	1	photopic	wn
23.7268	7	7	1	photopic	wn
33.2485	7	7	1	photopic	wn
29.1315	7	7	1	photopic	wn
21.4046	7	7	1	photopic	wn
20.1168	7	7	1	photopic	wn
24.2817	7	7	1	photopic	wn
20.9593	7	7	1	photopic	wn
24.9123	7	7	1	photopic	wn
25.1973	7	7	1	photopic	wn
22.0838	7	7	1	photopic	wn
19.5732	7	7	1	photopic	wn
22.3179	7	7	1	photopic	wn
19.8838	7	7	1	photopic	wn
22.522	7	7	1	photopic	wn
26.5432	7	7	1	photopic	wn
24.1332	7	7	1	photopic	wn
25.9433	7	7	1	photopic	wn
24.0732	7	7	1	photopic	wn
28.4798	7	7	1	photopic	wn
21.0902	7	7	1	photopic	wn
23.0793	7	7	1	photopic	wn
28.0276	7	7	1	photopic	wn
26.9991	7	7	1	photopic	wn
22.6026	7	7	1	photopic	wn
22.1681	7	7	1	photopic	wn
24.4854	7	7	1	photopic	wn
25.9403	7	7	1	photopic	wn
32.9342	7	7	1	photopic	wn
20.091	7	7	1	photopic	wn
29.6619	7	7	1	photopic	wn
28.5762	7	7	1	photopic	wn
24.6623	7	7	1	photopic	wn
19.4744	7	7	1	photopic	wn
19.1193	7	7	1	photopic	wn
23.5698	7	7	1	photopic	wn
23.6995	7	7	1	photopic	wn
28.4002	7	7	1	photopic	wn
33.8112	7	7	1	photopic	wn
23.8947	7	7	1	photopic	wn
20.7881	7	7	1	photopic	wn
26.1429	7	7	1	photopic	wn
23.777	7	7	1	photopic	wn
19.791	7	7	1	photopic	wn
26.3316	7	7	1	photopic	wn
26.5342	7	7	1	photopic	wn
33.7415	7	7	1	photopic	wn
38.0587	7	7	1	photopic	wn
25.1526	7	7	1	photopic	wn
23.6235	7	7	1	photopic	wn
29.2635	7	7	1	photopic	wn
21.6949	7	7	1	photopic	wn
21.9718	7	7	1	photopic	wn
31.829	7	7	1	photopic	wn
20.766	7	7	1	photopic	wn
21.4534	7	7	1	photopic	wn
23.545	7	7	1	photopic	wn
25.052	7	7	1	photopic	wn
25.3892	7	7	1	photopic	wn
26.9199	7	7	1	photopic	wn
29.3566	7	7	1	photopic	wn
20.8896	7	7	1	photopic	wn
23.8402	7	7	1	photopic	wn
26.3963	7	7	1	photopic	wn
23.1631	7	7	1	photopic	wn
20.2931	7	7	1	photopic	wn
25.2149	7	7	1	photopic	wn
23.5005	7	7	1	photopic	wn
22.1433	7	7	1	photopic	wn
31.1092	7	7	1	photopic	wn
20.7217	7	7	1	photopic	wn
29.5854	7	7	1	photopic	wn
19.7414	7	7	1	photopic	wn
26.2278	7	7	1	photopic	wn
20.4439	7	7	1	photopic	wn
21.2999	7	7	1	photopic	wn
21.4062	7	7	1	photopic	wn
21.1777	7	7	1	photopic	wn
23.0681	7	7	1	photopic	wn
27.3162	7	7	1	photopic	wn
23.1667	7	7	1	photopic	wn
19.1132	7	7	1	photopic	wn
23.1262	7	7	1	photopic	wn
23.9659	7	7	1	photopic	wn
23.0904	7	7	1	photopic	wn
20.6437	7	7	1	photopic	wn
22.3224	7	7	1	photopic	wn
23.6037	7	7	1	photopic	wn
24.9582	7	7	1	photopic	wn
22.8093	7	7	1	photopic	wn
19.3009	7	7	1	photopic	wn
26.0736	7	7	1	photopic	wn
22.8895	7	7	1	photopic	wn
24.21	7	7	1	photopic	wn
22.1856	7	7	1	photopic	wn
23.7477	7	7	1	photopic	wn
21.6824	7	7	1	photopic	wn
23.2094	7	7	1	photopic	wn
19.7199	7	7	1	photopic	wn
24.3664	7	7	1	photopic	wn
19.9791	7	7	1	photopic	wn
26.0787	7	7	1	photopic	wn
23.339	7	7	1	photopic	wn
26.546	7	7	1	photopic	wn
24.2985	7	7	1	photopic	wn
25.7848	7	7	1	photopic	wn
22.2097	7	7	1	photopic	wn
21.9575	7	7	1	photopic	wn
19.7039	7	7	1	photopic	wn
19.5367	7	7	1	photopic	wn
26.4914	7	7	1	photopic	wn
22.3087	7	7	1	photopic	wn
28.9893	7	7	1	photopic	wn
23.1332	7	7	1	photopic	wn
20.068	7	7	1	photopic	wn
20.9518	7	7	1	photopic	wn
22.012	7	7	1	photopic	wn
23.9523	7	7	1	photopic	wn
26.433	7	7	1	photopic	wn
22.9148	7	7	1	photopic	wn
20.2142	7	7	1	photopic	wn
22.7907	7	7	1	photopic	wn
19.6829	7	7	1	photopic	wn
28.6971	7	7	1	photopic	wn
20.1325	7	7	1	photopic	wn
30.3629	7	7	1	photopic	wn
20.3549	7	7	1	photopic	wn
26.4418	7	7	1	photopic	wn
26.2886	7	7	1	photopic	wn
25.6143	7	7	1	photopic	wn
19.6693	7	7	1	photopic	wn
21.7071	7	7	1	photopic	wn
19.415	7	7	1	photopic	wn
22.1875	7	7	1	photopic	wn
29.1064	7	7	1	photopic	wn
27.2642	7	7	1	photopic	wn
29.8669	7	7	1	photopic	wn
21.8199	7	7	1	photopic	wn
23.555	7	7	1	photopic	wn
23.7443	7	7	1	photopic	wn
23.2036	7	7	1	photopic	wn
29.7355	7	7	1	photopic	wn
31.8117	7	7	1	photopic	wn
25.0324	7	7	1	photopic	wn
23.7608	7	7	1	photopic	wn
24.3514	7	7	1	photopic	wn
20.2074	7	7	1	photopic	wn
20.121	7	7	1	photopic	wn
25.4575	7	7	1	photopic	wn
30.5088	7	7	1	photopic	wn
21.5432	7	7	1	photopic	wn
22.8987	7	7	1	photopic	wn
16.4124	8	4	2	photopic	wn
16.2634	8	4	2	photopic	wn
16.4462	8	4	2	photopic	wn
15.3459	8	4	2	photopic	wn
14.5556	8	4	2	photopic	wn
17.112	8	4	2	photopic	wn
17.5042	8	4	2	photopic	wn
18.9673	8	4	2	photopic	wn
16.3701	8	4	2	photopic	wn
19.2381	8	4	2	photopic	wn
15.4393	8	4	2	photopic	wn
17.1903	8	4	2	photopic	wn
24.6132	8	4	2	photopic	wn
16.7162	8	4	2	photopic	wn
14.5439	8	4	2	photopic	wn
21.5362	8	4	2	photopic	wn
15.0585	8	4	2	photopic	wn
20.1819	8	4	2	photopic	wn
17.3888	8	4	2	photopic	wn
19.3374	8	4	2	photopic	wn
19.4531	8	4	2	photopic	wn
19.1138	8	4	2	photopic	wn
21.4085	8	4	2	photopic	wn
21.9502	8	4	2	photopic	wn
20.9062	8	4	2	photopic	wn
15.4269	8	4	2	photopic	wn
17.9582	8	4	2	photopic	wn
17.0566	8	4	2	photopic	wn
18.4894	8	4	2	photopic	wn
18.0105	8	4	2	photopic	wn
17.4601	8	4	2	photopic	wn
15.0269	8	4	2	photopic	wn
21.2909	8	4	2	photopic	wn
17.4736	8	4	2	photopic	wn
19.6574	8	4	2	photopic	wn
24.7382	8	4	2	photopic	wn
15.7274	8	4	2	photopic	wn
15.5799	8	4	2	photopic	wn
19.1088	8	4	2	photopic	wn
20.2815	8	4	2	photopic	wn
14.9402	8	4	2	photopic	wn
21.6047	8	4	2	photopic	wn
19.1464	8	4	2	photopic	wn
15.9539	8	4	2	photopic	wn
14.7178	8	4	2	photopic	wn
14.9146	8	4	2	photopic	wn
18.2644	8	4	2	photopic	wn
16.7295	8	4	2	photopic	wn
19.3716	8	4	2	photopic	wn
16.4307	8	4	2	photopic	wn
14.291	8	4	2	photopic	wn
14.4681	8	4	2	photopic	wn
14.0612	8	4	2	photopic	wn
22.5407	8	4	2	photopic	wn
14.651	8	4	2	photopic	wn
17.1864	8	4	2	photopic	wn
19.5464	8	4	2	photopic	wn
17.3783	8	4	2	photopic	wn
21.5714	8	4	2	photopic	wn
15.9287	8	4	2	photopic	wn
19.13	8	4	2	photopic	wn
19.3187	8	4	2	photopic	wn
17.0845	8	4	2	photopic	wn
15.4803	8	4	2	photopic	wn
20.6733	8	4	2	photopic	wn
16.2057	8	4	2	photopic	wn
14.3162	8	4	2	photopic	wn
18.6086	8	4	2	photopic	wn
14.5978	8	4	2	photopic	wn
15.9183	8	4	2	photopic	wn
23.148	8	4	2	photopic	wn
24.8801	8	4	2	photopic	wn
16.0386	8	4	2	photopic	wn
20.2207	8	4	2	photopic	wn
16.6324	8	4	2	photopic	wn
22.3761	8	4	2	photopic	wn
16.3243	8	4	2	photopic	wn
14.36	8	4	2	photopic	wn
17.5485	8	4	2	photopic	wn
16.8641	8	4	2	photopic	wn
18.4832	8	4	2	photopic	wn
17.7257	8	4	2	photopic	wn
19.004	8	4	2	photopic	wn
17.0889	8	4	2	photopic	wn
16.7613	8	4	2	photopic	wn
16.3301	8	4	2	photopic	wn
14.6414	8	4	2	photopic	wn
19.4434	8	4	2	photopic	wn
14.2533	8	4	2	photopic	wn
15.4781	8	4	2	photopic	wn
19.6955	8	4	2	photopic	wn
16.1248	8	4	2	photopic	wn
17.1354	8	4	2	photopic	wn
18.0529	8	4	2	photopic	wn
20.6672	8	4	2	photopic	wn
16.865	8	4	2	photopic	wn
14.8648	8	4	2	photopic	wn
15.937	8	4	2	photopic	wn
16.3288	8	4	2	photopic	wn
16.5539	8	4	2	photopic	wn
16.5283	8	4	2	photopic	wn
16.372	8	4	2	photopic	wn
16.0562	8	4	2	photopic	wn
22.4446	8	4	2	photopic	wn
25.0908	8	4	2	photopic	wn
20.4738	8	4	2	photopic	wn
14.358	8	4	2	photopic	wn
19.502	8	4	2	photopic	wn
14.9758	8	4	2	photopic	wn
17.9621	8	4	2	photopic	wn
17.5649	8	4	2	photopic	wn
17.1894	8	4	2	photopic	wn
18.2165	8	4	2	photopic	wn
23.6998	8	4	2	photopic	wn
20.0731	8	4	2	photopic	wn
18.7202	8	4	2	photopic	wn
14.8864	8	4	2	photopic	wn
18.5356	8	4	2	photopic	wn
19.7739	8	4	2	photopic	wn
28.7601	8	4	2	photopic	wn
22.5273	8	4	2	photopic	wn
24.5952	8	4	2	photopic	wn
17.834	8	4	2	photopic	wn
17.4463	8	4	2	photopic	wn
16.4945	8	4	2	photopic	wn
22.697	8	4	2	photopic	wn
18.9645	8	4	2	photopic	wn
16.557	8	4	2	photopic	wn
16.3307	8	4	2	photopic	wn
16.7759	8	4	2	photopic	wn
15.9562	8	4	2	photopic	wn
20.1912	8	4	2	photopic	wn
24.4356	8	4	2	photopic	wn
15.6253	8	4	2	photopic	wn
15.1349	8	4	2	photopic	wn
17.9784	8	4	2	photopic	wn
15.9801	8	4	2	photopic	wn
29.4628	8	4	2	photopic	wn
29.6009	8	4	2	photopic	wn
19.7936	8	4	2	photopic	wn
19.3992	8	4	2	photopic	wn
15.1349	8	4	2	photopic	wn
19.0967	8	4	2	photopic	wn
15.6051	8	4	2	photopic	wn
14.426	8	4	2	photopic	wn
21.3981	8	4	2	photopic	wn
18.4718	8	4	2	photopic	wn
19.9508	8	4	2	photopic	wn
19.0557	8	4	2	photopic	wn
18.5837	8	4	2	photopic	wn
17.457	8	4	2	photopic	wn
16.2194	8	4	2	photopic	wn
20.3852	8	4	2	photopic	wn
18.0713	8	4	2	photopic	wn
19.0297	8	4	2	photopic	wn
14.6044	8	4	2	photopic	wn
14.5743	8	4	2	photopic	wn
14.6888	8	4	2	photopic	wn
14.9262	8	4	2	photopic	wn
20.9782	8	4	2	photopic	wn
19.393	8	4	2	photopic	wn
19.419	8	4	2	photopic	wn
17.9876	8	4	2	photopic	wn
19.2834	8	4	2	photopic	wn
15.8961	8	4	2	photopic	wn
17.0315	8	4	2	photopic	wn
15.0798	8	4	2	photopic	wn
14.4823	8	4	2	photopic	wn
14.9045	8	4	2	photopic	wn
18.159	8	4	2	photopic	wn
19.5253	8	4	2	photopic	wn
19.2093	8	4	2	photopic	wn
20.0979	8	4	2	photopic	wn
14.0286	8	4	2	photopic	wn
17.6184	8	4	2	photopic	wn
18.4938	8	4	2	photopic	wn
16.4404	8	4	2	photopic	wn
15.319	8	4	2	photopic	wn
15.2011	8	4	2	photopic	wn
25.93	8	4	2	photopic	wn
15.7296	8	4	2	photopic	wn
24.3304	9	4	2	photopic	wn
20.074	9	4	2	photopic	wn
19.8485	9	4	2	photopic	wn
23.8713	9	4	2	photopic	wn
14.9279	9	4	2	photopic	wn
18.9838	9	4	2	photopic	wn
22.2133	9	4	2	photopic	wn
14.309	9	4	2	photopic	wn
19.6463	9	4	2	photopic	wn
23.8086	9	4	2	photopic	wn
19.187	9	4	2	photopic	wn
19.4586	9	4	2	photopic	wn
18.2865	9	4	2	photopic	wn
16.7705	9	4	2	photopic	wn
19.2766	9	4	2	photopic	wn
20.8679	9	4	2	photopic	wn
19.0363	9	4	2	photopic	wn
16.6853	9	4	2	photopic	wn
15.5077	9	4	2	photopic	wn
26.9822	9	4	2	photopic	wn
16.6145	9	4	2	photopic	wn
20.1886	9	4	2	photopic	wn
21.5116	9	4	2	photopic	wn
16.2477	9	4	2	photopic	wn
14.3264	9	4	2	photopic	wn
20.835	9	4	2	photopic	wn
17.2502	9	4	2	photopic	wn
19.6263	9	4	2	photopic	wn
14.8982	9	4	2	photopic	wn
26.7983	9	4	2	photopic	wn
16.3962	9	4	2	photopic	wn
20.0259	9	4	2	photopic	wn
20.5798	9	4	2	photopic	wn
23.8442	9	4	2	photopic	wn
15.0645	9	4	2	photopic	wn
24.8339	9	4	2	photopic	wn
21.2778	9	4	2	photopic	wn
15.8372	9	4	2	photopic	wn
16.2374	9	4	2	photopic	wn
21.2295	9	4	2	photopic	wn
16.5147	9	4	2	photopic	wn
15.0698	9	4	2	photopic	wn
14.5165	9	4	2	photopic	wn
17.3965	9	4	2	photopic	wn
15.2175	9	4	2	photopic	wn
21.0914	9	4	2	photopic	wn
22.1035	9	4	2	photopic	wn
16.9391	9	4	2	photopic	wn
19.1078	9	4	2	photopic	wn
23.3906	9	4	2	photopic	wn
14.8834	9	4	2	photopic	wn
16.0568	9	4	2	photopic	wn
14.9429	9	4	2	photopic	wn
22.3675	9	4	2	photopic	wn
17.8257	9	4	2	photopic	wn
16.5191	9	4	2	photopic	wn
24.7713	9	4	2	photopic	wn
16.8592	9	4	2	photopic	wn
21.365	9	4	2	photopic	wn
18.1732	9	4	2	photopic	wn
19.8438	9	4	2	photopic	wn
19.6555	9	4	2	photopic	wn
16.7387	9	4	2	photopic	wn
14.8688	9	4	2	photopic	wn
23.051	9	4	2	photopic	wn
20.9333	9	4	2	photopic	wn
19.9594	9	4	2	photopic	wn
18.4611	9	4	2	photopic	wn
16.3025	9	4	2	photopic	wn
14.4425	9	4	2	photopic	wn
26.9742	9	4	2	photopic	wn
18.0578	9	4	2	photopic	wn
16.7747	9	4	2	photopic	wn
20.0037	9	4	2	photopic	wn
17.7409	9	4	2	photopic	wn
24.1954	9	4	2	photopic	wn
15.8243	9	4	2	photopic	wn
18.0268	9	4	2	photopic	wn
17.5877	9	4	2	photopic	wn
26.4516	9	4	2	photopic	wn
14.534	9	4	2	photopic	wn
20.7772	9	4	2	photopic	wn
16.2415	9	4	2	photopic	wn
27.8284	9	4	2	photopic	wn
18.3732	9	4	2	photopic	wn
16.4204	9	4	2	photopic	wn
17.4513	9	4	2	photopic	wn
17.3494	9	4	2	photopic	wn
32.2447	9	4	2	photopic	wn
15.646	9	4	2	photopic	wn
21.8566	9	4	2	photopic	wn
24.9139	9	4	2	photopic	wn
23.4263	9	4	2	photopic	wn
18.1523	9	4	2	photopic	wn
18.3158	9	4	2	photopic	wn
16.161	9	4	2	photopic	wn
24.1104	9	4	2	photopic	wn
15.6447	9	4	2	photopic	wn
16.134	9	4	2	photopic	wn
16.298	9	4	2	photopic	wn
16.8907	9	4	2	photopic	wn
15.4087	9	4	2	photopic	wn
15.7362	9	4	2	photopic	wn
26.9412	9	4	2	photopic	wn
21.1142	9	4	2	photopic	wn
29.7929	9	4	2	photopic	wn
19.3684	9	4	2	photopic	wn
24.1473	9	4	2	photopic	wn
21.4607	9	4	2	photopic	wn
24.3342	9	4	2	photopic	wn
17.7685	9	4	2	photopic	wn
18.2776	9	4	2	photopic	wn
15.5258	9	4	2	photopic	wn
15.8658	9	4	2	photopic	wn
16.5187	9	4	2	photopic	wn
17.421	9	4	2	photopic	wn
19.4289	9	4	2	photopic	wn
24.5703	9	4	2	photopic	wn
23.6038	9	4	2	photopic	wn
22.6398	9	4	2	photopic	wn
15.5201	9	4	2	photopic	wn
19.1529	9	4	2	photopic	wn
16.5627	9	4	2	photopic	wn
19.3689	9	4	2	photopic	wn
20.1887	9	4	2	photopic	wn
16.0703	9	4	2	photopic	wn
25.069	9	4	2	photopic	wn
18.1335	9	4	2	photopic	wn
21.0775	9	4	2	photopic	wn
25.8119	9	4	2	photopic	wn
16.1193	9	4	2	photopic	wn
28.2639	9	4	2	photopic	wn
21.152	9	4	2	photopic	wn
18.1928	9	4	2	photopic	wn
17.6935	9	4	2	photopic	wn
16.4226	9	4	2	photopic	wn
27.8862	9	4	2	photopic	wn
17.3337	9	4	2	photopic	wn
16.1811	9	4	2	photopic	wn
19.6884	9	4	2	photopic	wn
19.3862	9	4	2	photopic	wn
19.9489	9	4	2	photopic	wn
17.0679	9	4	2	photopic	wn
20.7508	9	4	2	photopic	wn
18.1553	9	4	2	photopic	wn
19.564	9	4	2	photopic	wn
24.7441	9	4	2	photopic	wn
18.9882	9	4	2	photopic	wn
20.6789	9	4	2	photopic	wn
17.4263	9	4	2	photopic	wn
16.7103	9	4	2	photopic	wn
15.268	9	4	2	photopic	wn
17.5942	9	4	2	photopic	wn
19.0577	9	4	2	photopic	wn
19.094	9	4	2	photopic	wn
15.0592	9	4	2	photopic	wn
22.1304	9	4	2	photopic	wn
14.3719	9	4	2	photopic	wn
21.9321	9	4	2	photopic	wn
15.5827	9	4	2	photopic	wn
19.8992	9	4	2	photopic	wn
14.3115	9	4	2	photopic	wn
18.3224	9	4	2	photopic	wn
18.1152	9	4	2	photopic	wn
24.127	9	4	2	photopic	wn
23.787	9	4	2	photopic	wn
14.2264	9	4	2	photopic	wn
14.2359	9	4	2	photopic	wn
16.8409	9	4	2	photopic	wn
15.8076	9	4	2	photopic	wn
16.4624	9	4	2	photopic	wn
16.7459	9	4	2	photopic	wn
15.7471	9	4	2	photopic	wn
18.9433	9	4	2	photopic	wn
23.0003	9	4	2	photopic	wn
15.0292	10	4	2	photopic	wn
24.3598	10	4	2	photopic	wn
15.9326	10	4	2	photopic	wn
17.8825	10	4	2	photopic	wn
18.2061	10	4	2	photopic	wn
15.2975	10	4	2	photopic	wn
28.6742	10	4	2	photopic	wn
15.1989	10	4	2	photopic	wn
15.575	10	4	2	photopic	wn
20.9345	10	4	2	photopic	wn
20.2546	10	4	2	photopic	wn
25.222	10	4	2	photopic	wn
15.6882	10	4	2	photopic	wn
14.5274	10	4	2	photopic	wn
28.5868	10	4	2	photopic	wn
23.7598	10	4	2	photopic	wn
15.3513	10	4	2	photopic	wn
28.1608	10	4	2	photopic	wn
16.3527	10	4	2	photopic	wn
23.6975	10	4	2	photopic	wn
15.8633	10	4	2	photopic	wn
26.5189	10	4	2	photopic	wn
17.6262	10	4	2	photopic	wn
22.7579	10	4	2	photopic	wn
23.7906	10	4	2	photopic	wn
15.584	10	4	2	photopic	wn
19.4238	10	4	2	photopic	wn
22.1851	10	4	2	photopic	wn
22.8985	10	4	2	photopic	wn
21.903	10	4	2	photopic	wn
23.0587	10	4	2	photopic	wn
16.565	10	4	2	photopic	wn
26.8007	10	4	2	photopic	wn
18.1598	10	4	2	photopic	wn
15.5376	10	4	2	photopic	wn
17.6772	10	4	2	photopic	wn
30.8914	10	4	2	photopic	wn
18.2586	10	4	2	photopic	wn
21.526	10	4	2	photopic	wn
15.1541	10	4	2	photopic	wn
22.1699	10	4	2	photopic	wn
23.3546	10	4	2	photopic	wn
23.0014	10	4	2	photopic	wn
15.4962	10	4	2	photopic	wn
14.8805	10	4	2	photopic	wn
29.0284	10	4	2	photopic	wn
20.7508	10	4	2	photopic	wn
23.6924	10	4	2	photopic	wn
15.2491	10	4	2	photopic	wn
16.199	10	4	2	photopic	wn
21.7285	10	4	2	photopic	wn
26.5599	10	4	2	photopic	wn
17.3831	10	4	2	photopic	wn
18.7243	10	4	2	photopic	wn
21.9238	10	4	2	photopic	wn
16.9126	10	4	2	photopic	wn
28.1132	10	4	2	photopic	wn
22.7595	10	4	2	photopic	wn
24.0617	10	4	2	photopic	wn
19.7626	10	4	2	photopic	wn
17.9436	10	4	2	photopic	wn
23.3232	10	4	2	photopic	wn
23.7624	10	4	2	photopic	wn
16.6291	10	4	2	photopic	wn
15.4719	10	4	2	photopic	wn
15.5251	10	4	2	photopic	wn
21.7656	10	4	2	photopic	wn
15.4622	10	4	2	photopic	wn
30.3346	10	4	2	photopic	wn
26.0374	10	4	2	photopic	wn
15.6766	10	4	2	photopic	wn
14.4641	10	4	2	photopic	wn
20.3152	10	4	2	photopic	wn
23.4606	10	4	2	photopic	wn
19.0505	10	4	2	photopic	wn
14.3547	10	4	2	photopic	wn
14.6894	10	4	2	photopic	wn
20.7471	10	4	2	photopic	wn
14.5467	10	4	2	photopic	wn
24.6128	10	4	2	photopic	wn
15.5528	10	4	2	photopic	wn
16.1795	10	4	2	photopic	wn
25.264	10	4	2	photopic	wn
15.5955	10	4	2	photopic	wn
18.7389	10	4	2	photopic	wn
29.7832	10	4	2	photopic	wn
[truncated: 7,225 more rows]

## Sheet: fig6c
infor	animal	age	tx	lightlevel	stim
15.8474	66	4	1	scotopic	wn
11.2885	66	4	1	scotopic	wn
12.7494	66	4	1	scotopic	wn
17.2402	66	4	1	scotopic	wn
11.4063	66	4	1	scotopic	wn
24.4442	66	4	1	scotopic	wn
17.5795	66	4	1	scotopic	wn
16.7354	66	4	1	scotopic	wn
12.0791	66	4	1	scotopic	wn
22.8031	66	4	1	scotopic	wn
15.3737	66	4	1	scotopic	wn
17.6622	66	4	1	scotopic	wn
14.4126	66	4	1	scotopic	wn
13.9546	66	4	1	scotopic	wn
26.2204	66	4	1	scotopic	wn
23.0263	66	4	1	scotopic	wn
13.2234	66	4	1	scotopic	wn
13.4092	66	4	1	scotopic	wn
14.1702	66	4	1	scotopic	wn
12.8549	66	4	1	scotopic	wn
21.2792	66	4	1	scotopic	wn
15.4488	66	4	1	scotopic	wn
15.0818	66	4	1	scotopic	wn
22.0387	66	4	1	scotopic	wn
13.9175	66	4	1	scotopic	wn
19.7625	66	4	1	scotopic	wn
13.3183	66	4	1	scotopic	wn
21.6011	66	4	1	scotopic	wn
19.4935	66	4	1	scotopic	wn
17.9208	66	4	1	scotopic	wn
14.9727	66	4	1	scotopic	wn
11.032	66	4	1	scotopic	wn
13.2971	66	4	1	scotopic	wn
10.4102	66	4	1	scotopic	wn
20.6724	66	4	1	scotopic	wn
15.0197	66	4	1	scotopic	wn
19.9936	66	4	1	scotopic	wn
13.5263	66	4	1	scotopic	wn
16.6676	66	4	1	scotopic	wn
25.7151	66	4	1	scotopic	wn
18.364	66	4	1	scotopic	wn
21.1448	66	4	1	scotopic	wn
22.4768	66	4	1	scotopic	wn
17.2488	66	4	1	scotopic	wn
20.4016	66	4	1	scotopic	wn
11.6516	66	4	1	scotopic	wn
17.6123	66	4	1	scotopic	wn
11.4096	66	4	1	scotopic	wn
10.1635	66	4	1	scotopic	wn
19.0141	66	4	1	scotopic	wn
16.2107	66	4	1	scotopic	wn
17.5494	66	4	1	scotopic	wn
22.0758	66	4	1	scotopic	wn
15.335	66	4	1	scotopic	wn
17.6271	66	4	1	scotopic	wn
22.8518	66	4	1	scotopic	wn
14.7732	66	4	1	scotopic	wn
21.0072	66	4	1	scotopic	wn
15.5556	66	4	1	scotopic	wn
23.1352	66	4	1	scotopic	wn
21.7479	66	4	1	scotopic	wn
16.4734	66	4	1	scotopic	wn
16.0778	66	4	1	scotopic	wn
14.5668	66	4	1	scotopic	wn
14.6914	66	4	1	scotopic	wn
14.1615	66	4	1	scotopic	wn
21.1442	66	4	1	scotopic	wn
15.6976	66	4	1	scotopic	wn
11.3429	66	4	1	scotopic	wn
11.1909	66	4	1	scotopic	wn
11.896	66	4	1	scotopic	wn
18.3369	66	4	1	scotopic	wn
21.8729	66	4	1	scotopic	wn
12.0117	66	4	1	scotopic	wn
13.3491	66	4	1	scotopic	wn
15.0068	66	4	1	scotopic	wn
19.5419	66	4	1	scotopic	wn
24.5163	66	4	1	scotopic	wn
16.1902	66	4	1	scotopic	wn
17.7942	66	4	1	scotopic	wn
17.5387	66	4	1	scotopic	wn
11.4785	66	4	1	scotopic	wn
14.1713	66	4	1	scotopic	wn
20.0702	66	4	1	scotopic	wn
19.1241	66	4	1	scotopic	wn
13.4269	66	4	1	scotopic	wn
18.9535	66	4	1	scotopic	wn
21.8916	66	4	1	scotopic	wn
11.6628	66	4	1	scotopic	wn
10.583	66	4	1	scotopic	wn
13.9949	66	4	1	scotopic	wn
12.1487	66	4	1	scotopic	wn
17.0744	66	4	1	scotopic	wn
17.5219	66	4	1	scotopic	wn
10.526	66	4	1	scotopic	wn
11.4093	66	4	1	scotopic	wn
11.8286	66	4	1	scotopic	wn
13.9855	66	4	1	scotopic	wn
10.9086	66	4	1	scotopic	wn
22.9751	66	4	1	scotopic	wn
15.1876	66	4	1	scotopic	wn
20.0507	66	4	1	scotopic	wn
21.3454	66	4	1	scotopic	wn
10.7461	66	4	1	scotopic	wn
22.632	66	4	1	scotopic	wn
12.4628	66	4	1	scotopic	wn
16.1823	66	4	1	scotopic	wn
13.466	66	4	1	scotopic	wn
13.082	66	4	1	scotopic	wn
23.18	66	4	1	scotopic	wn
12.241	66	4	1	scotopic	wn
24.5745	66	4	1	scotopic	wn
17.9392	66	4	1	scotopic	wn
13.1116	66	4	1	scotopic	wn
19.8737	66	4	1	scotopic	wn
20.955	66	4	1	scotopic	wn
12.3369	66	4	1	scotopic	wn
14.2213	66	4	1	scotopic	wn
15.3503	66	4	1	scotopic	wn
10.8118	66	4	1	scotopic	wn
21.004	66	4	1	scotopic	wn
15.8239	66	4	1	scotopic	wn
17.9753	66	4	1	scotopic	wn
12.4262	66	4	1	scotopic	wn
16.3904	66	4	1	scotopic	wn
16.2234	66	4	1	scotopic	wn
13.0382	66	4	1	scotopic	wn
16.5044	66	4	1	scotopic	wn
18.2444	66	4	1	scotopic	wn
11.002	66	4	1	scotopic	wn
26.303	66	4	1	scotopic	wn
13.3535	66	4	1	scotopic	wn
15.262	66	4	1	scotopic	wn
11.1052	66	4	1	scotopic	wn
25.6411	66	4	1	scotopic	wn
20.2044	66	4	1	scotopic	wn
18.6256	66	4	1	scotopic	wn
16.0431	66	4	1	scotopic	wn
14.9474	66	4	1	scotopic	wn
15.7171	66	4	1	scotopic	wn
18.1926	66	4	1	scotopic	wn
12.7337	66	4	1	scotopic	wn
21.3491	66	4	1	scotopic	wn
25.1643	66	4	1	scotopic	wn
22.5248	66	4	1	scotopic	wn
17.6167	66	4	1	scotopic	wn
13.6567	66	4	1	scotopic	wn
22.3701	66	4	1	scotopic	wn
28.1374	66	4	1	scotopic	wn
23.5858	66	4	1	scotopic	wn
20.9007	66	4	1	scotopic	wn
18.8488	66	4	1	scotopic	wn
15.1164	66	4	1	scotopic	wn
11.348	66	4	1	scotopic	wn
23.0059	66	4	1	scotopic	wn
12.6965	66	4	1	scotopic	wn
18.1079	66	4	1	scotopic	wn
26.8737	66	4	1	scotopic	wn
17.1194	66	4	1	scotopic	wn
15.7485	66	4	1	scotopic	wn
21.4233	66	4	1	scotopic	wn
22.2979	66	4	1	scotopic	wn
24.9303	66	4	1	scotopic	wn
24.0549	66	4	1	scotopic	wn
14.9724	66	4	1	scotopic	wn
11.8615	66	4	1	scotopic	wn
20.8469	66	4	1	scotopic	wn
15.1967	66	4	1	scotopic	wn
17.3481	66	4	1	scotopic	wn
14.973	66	4	1	scotopic	wn
16.165	66	4	1	scotopic	wn
12.5201	66	4	1	scotopic	wn
14.0141	66	4	1	scotopic	wn
16.9189	66	4	1	scotopic	wn
17.7305	66	4	1	scotopic	wn
18.9817	66	4	1	scotopic	wn
13.6724	66	4	1	scotopic	wn
12.3712	66	4	1	scotopic	wn
30.3509	66	4	1	scotopic	wn
17.7345	66	4	1	scotopic	wn
12.7436	66	4	1	scotopic	wn
22.5988	66	4	1	scotopic	wn
16.8445	66	4	1	scotopic	wn
11.3711	66	4	1	scotopic	wn
11.189	66	4	1	scotopic	wn
20.8142	66	4	1	scotopic	wn
18.1692	66	4	1	scotopic	wn
21.2948	66	4	1	scotopic	wn
16.2737	66	4	1	scotopic	wn
15.4866	66	4	1	scotopic	wn
22.5712	66	4	1	scotopic	wn
13.6801	66	4	1	scotopic	wn
12.2949	66	4	1	scotopic	wn
15.9683	66	4	1	scotopic	wn
19.6354	66	4	1	scotopic	wn
13.3593	66	4	1	scotopic	wn
16.5065	66	4	1	scotopic	wn
21.3905	67	4	1	scotopic	wn
13.8302	67	4	1	scotopic	wn
13.7401	67	4	1	scotopic	wn
13.9157	67	4	1	scotopic	wn
13.6223	67	4	1	scotopic	wn
25.5971	67	4	1	scotopic	wn
12.0207	67	4	1	scotopic	wn
14.21	67	4	1	scotopic	wn
11.1966	67	4	1	scotopic	wn
17.3003	67	4	1	scotopic	wn
18.7941	67	4	1	scotopic	wn
27.4125	67	4	1	scotopic	wn
25.3385	67	4	1	scotopic	wn
14.7985	67	4	1	scotopic	wn
13.0463	67	4	1	scotopic	wn
10.8555	67	4	1	scotopic	wn
20.1565	67	4	1	scotopic	wn
22.6507	67	4	1	scotopic	wn
14.7379	67	4	1	scotopic	wn
18.4744	67	4	1	scotopic	wn
15.2779	67	4	1	scotopic	wn
14.3421	67	4	1	scotopic	wn
22.1353	67	4	1	scotopic	wn
11.9504	67	4	1	scotopic	wn
14.2931	67	4	1	scotopic	wn
11.3614	67	4	1	scotopic	wn
12.46	67	4	1	scotopic	wn
18.938	67	4	1	scotopic	wn
18.8816	67	4	1	scotopic	wn
14.8361	67	4	1	scotopic	wn
25.9491	67	4	1	scotopic	wn
15.5172	67	4	1	scotopic	wn
10.4529	67	4	1	scotopic	wn
20.4661	67	4	1	scotopic	wn
14.7182	67	4	1	scotopic	wn
13.7557	67	4	1	scotopic	wn
12.4187	67	4	1	scotopic	wn
11.9245	67	4	1	scotopic	wn
14.4507	67	4	1	scotopic	wn
19.0421	67	4	1	scotopic	wn
19.2098	67	4	1	scotopic	wn
13.9145	67	4	1	scotopic	wn
17.9599	67	4	1	scotopic	wn
21.8176	67	4	1	scotopic	wn
11.7925	67	4	1	scotopic	wn
16.6146	67	4	1	scotopic	wn
19.5535	67	4	1	scotopic	wn
12.2705	67	4	1	scotopic	wn
15.924	67	4	1	scotopic	wn
10.9556	67	4	1	scotopic	wn
12.1103	67	4	1	scotopic	wn
19.7137	67	4	1	scotopic	wn
25.9134	67	4	1	scotopic	wn
22.5524	67	4	1	scotopic	wn
25.2716	67	4	1	scotopic	wn
16.706	67	4	1	scotopic	wn
16.5882	67	4	1	scotopic	wn
17.3974	67	4	1	scotopic	wn
19.5721	67	4	1	scotopic	wn
14.2521	67	4	1	scotopic	wn
11.117	67	4	1	scotopic	wn
12.4584	67	4	1	scotopic	wn
12.3647	67	4	1	scotopic	wn
11.1453	67	4	1	scotopic	wn
12.7617	67	4	1	scotopic	wn
13.4924	67	4	1	scotopic	wn
18.1356	67	4	1	scotopic	wn
17.3879	67	4	1	scotopic	wn
15.3222	67	4	1	scotopic	wn
13.3052	67	4	1	scotopic	wn
10.7371	67	4	1	scotopic	wn
11.0344	67	4	1	scotopic	wn
11.2012	67	4	1	scotopic	wn
10.2433	67	4	1	scotopic	wn
11.091	67	4	1	scotopic	wn
17.0431	67	4	1	scotopic	wn
19.5722	67	4	1	scotopic	wn
22.4774	67	4	1	scotopic	wn
13.998	67	4	1	scotopic	wn
14.6211	67	4	1	scotopic	wn
24.0414	67	4	1	scotopic	wn
15.3195	67	4	1	scotopic	wn
16.4906	67	4	1	scotopic	wn
14.6717	67	4	1	scotopic	wn
16.2213	67	4	1	scotopic	wn
13.9537	67	4	1	scotopic	wn
14.3139	67	4	1	scotopic	wn
17.6315	67	4	1	scotopic	wn
17.6503	67	4	1	scotopic	wn
19.1493	67	4	1	scotopic	wn
20.7773	67	4	1	scotopic	wn
19.2103	67	4	1	scotopic	wn
14.0912	67	4	1	scotopic	wn
20.2889	67	4	1	scotopic	wn
11.1911	67	4	1	scotopic	wn
20.3278	67	4	1	scotopic	wn
11.8164	67	4	1	scotopic	wn
14.1577	67	4	1	scotopic	wn
13.017	67	4	1	scotopic	wn
16.6834	67	4	1	scotopic	wn
17.0718	67	4	1	scotopic	wn
12.3385	67	4	1	scotopic	wn
18.255	67	4	1	scotopic	wn
26.5877	67	4	1	scotopic	wn
12.5484	67	4	1	scotopic	wn
15.559	67	4	1	scotopic	wn
13.2236	67	4	1	scotopic	wn
10.7385	67	4	1	scotopic	wn
16.9877	67	4	1	scotopic	wn
25.6174	67	4	1	scotopic	wn
14.4695	67	4	1	scotopic	wn
16.0843	67	4	1	scotopic	wn
28.5149	67	4	1	scotopic	wn
15.0494	67	4	1	scotopic	wn
18.1647	67	4	1	scotopic	wn
15.3683	67	4	1	scotopic	wn
18.7805	67	4	1	scotopic	wn
21.5966	67	4	1	scotopic	wn
17.4872	67	4	1	scotopic	wn
10.5699	67	4	1	scotopic	wn
23.0036	67	4	1	scotopic	wn
13.0651	67	4	1	scotopic	wn
12.9289	67	4	1	scotopic	wn
10.8652	67	4	1	scotopic	wn
10.9259	67	4	1	scotopic	wn
22.697	67	4	1	scotopic	wn
17.6937	67	4	1	scotopic	wn
16.5607	67	4	1	scotopic	wn
17.8007	67	4	1	scotopic	wn
26.1573	67	4	1	scotopic	wn
20.5335	67	4	1	scotopic	wn
18.6856	67	4	1	scotopic	wn
18.4791	67	4	1	scotopic	wn
15.1596	67	4	1	scotopic	wn
16.5923	67	4	1	scotopic	wn
14.8338	67	4	1	scotopic	wn
12.7796	67	4	1	scotopic	wn
17.222	67	4	1	scotopic	wn
16.0997	67	4	1	scotopic	wn
20.0959	67	4	1	scotopic	wn
12.0025	67	4	1	scotopic	wn
12.628	67	4	1	scotopic	wn
15.9915	67	4	1	scotopic	wn
20.721	67	4	1	scotopic	wn
13.187	67	4	1	scotopic	wn
12.5575	67	4	1	scotopic	wn
12.4463	67	4	1	scotopic	wn
15.0809	67	4	1	scotopic	wn
13.8217	67	4	1	scotopic	wn
16.6717	67	4	1	scotopic	wn
11.0665	67	4	1	scotopic	wn
18.0245	67	4	1	scotopic	wn
13.3126	67	4	1	scotopic	wn
13.0378	67	4	1	scotopic	wn
16.8975	67	4	1	scotopic	wn
16.0837	67	4	1	scotopic	wn
11.4987	67	4	1	scotopic	wn
10.6795	67	4	1	scotopic	wn
19.7957	67	4	1	scotopic	wn
18.4074	67	4	1	scotopic	wn
14.6399	67	4	1	scotopic	wn
16.5702	67	4	1	scotopic	wn
16.4696	67	4	1	scotopic	wn
15.9714	67	4	1	scotopic	wn
25.3091	67	4	1	scotopic	wn
16.2047	67	4	1	scotopic	wn
14.3345	67	4	1	scotopic	wn
16.5335	67	4	1	scotopic	wn
10.9241	67	4	1	scotopic	wn
19.228	67	4	1	scotopic	wn
13.5998	67	4	1	scotopic	wn
12.7665	67	4	1	scotopic	wn
15.4411	67	4	1	scotopic	wn
18.5172	67	4	1	scotopic	wn
15.4987	67	4	1	scotopic	wn
13.4256	67	4	1	scotopic	wn
13.4089	67	4	1	scotopic	wn
15.388	67	4	1	scotopic	wn
20.5399	67	4	1	scotopic	wn
19.2664	67	4	1	scotopic	wn
18.5	67	4	1	scotopic	wn
22.4188	67	4	1	scotopic	wn
20.7469	67	4	1	scotopic	wn
23.5526	67	4	1	scotopic	wn
23.1702	67	4	1	scotopic	wn
12.3969	67	4	1	scotopic	wn
14.546	67	4	1	scotopic	wn
15.7164	67	4	1	scotopic	wn
17.2203	67	4	1	scotopic	wn
17.5366	67	4	1	scotopic	wn
21.1284	67	4	1	scotopic	wn
13.4871	67	4	1	scotopic	wn
20.2429	67	4	1	scotopic	wn
10.5988	67	4	1	scotopic	wn
11.293	67	4	1	scotopic	wn
15.0741	67	4	1	scotopic	wn
19.6676	67	4	1	scotopic	wn
14.9352	67	4	1	scotopic	wn
15.3922	67	4	1	scotopic	wn
10.7352	67	4	1	scotopic	wn
10.8825	67	4	1	scotopic	wn
15.2015	67	4	1	scotopic	wn
12.7779	67	4	1	scotopic	wn
16.5734	67	4	1	scotopic	wn
14.4744	67	4	1	scotopic	wn
16.069	67	4	1	scotopic	wn
16.2649	67	4	1	scotopic	wn
18.3172	67	4	1	scotopic	wn
18.4562	68	5	1	scotopic	wn
23.5116	68	5	1	scotopic	wn
22.9614	68	5	1	scotopic	wn
16.7047	68	5	1	scotopic	wn
21.5399	68	5	1	scotopic	wn
22.4543	68	5	1	scotopic	wn
20.0936	68	5	1	scotopic	wn
19.5399	68	5	1	scotopic	wn
16.5766	68	5	1	scotopic	wn
16.862	68	5	1	scotopic	wn
18.8956	68	5	1	scotopic	wn
17.9028	68	5	1	scotopic	wn
15.6498	68	5	1	scotopic	wn
17.4473	68	5	1	scotopic	wn
19.1974	68	5	1	scotopic	wn
20.6835	68	5	1	scotopic	wn
29.2831	68	5	1	scotopic	wn
14.2526	68	5	1	scotopic	wn
17.9242	68	5	1	scotopic	wn
16.0224	68	5	1	scotopic	wn
20.5746	68	5	1	scotopic	wn
25.5282	68	5	1	scotopic	wn
14.3806	68	5	1	scotopic	wn
23.2832	68	5	1	scotopic	wn
17.4026	68	5	1	scotopic	wn
14.821	68	5	1	scotopic	wn
16.3291	68	5	1	scotopic	wn
17.1474	68	5	1	scotopic	wn
20.9867	68	5	1	scotopic	wn
18.4009	68	5	1	scotopic	wn
15.3904	68	5	1	scotopic	wn
14.2523	68	5	1	scotopic	wn
19.3972	68	5	1	scotopic	wn
18.8051	68	5	1	scotopic	wn
23.1453	68	5	1	scotopic	wn
21.5506	68	5	1	scotopic	wn
15.2656	68	5	1	scotopic	wn
14.8356	68	5	1	scotopic	wn
16.4401	68	5	1	scotopic	wn
15.153	68	5	1	scotopic	wn
19.6405	68	5	1	scotopic	wn
17.963	68	5	1	scotopic	wn
13.6289	68	5	1	scotopic	wn
16.7375	68	5	1	scotopic	wn
20.5495	68	5	1	scotopic	wn
24.5553	68	5	1	scotopic	wn
15.0001	68	5	1	scotopic	wn
23.1229	68	5	1	scotopic	wn
20.862	68	5	1	scotopic	wn
16.9718	68	5	1	scotopic	wn
15.5155	68	5	1	scotopic	wn
15.9424	68	5	1	scotopic	wn
17.1392	68	5	1	scotopic	wn
16.9942	68	5	1	scotopic	wn
14.1457	68	5	1	scotopic	wn
20.3331	68	5	1	scotopic	wn
16.495	68	5	1	scotopic	wn
19.9479	68	5	1	scotopic	wn
19.1048	68	5	1	scotopic	wn
20.1735	68	5	1	scotopic	wn
20.9586	68	5	1	scotopic	wn
19.2487	68	5	1	scotopic	wn
15.6721	68	5	1	scotopic	wn
19.0165	68	5	1	scotopic	wn
18.7591	68	5	1	scotopic	wn
16.7653	68	5	1	scotopic	wn
16.8922	68	5	1	scotopic	wn
24.0275	68	5	1	scotopic	wn
23.7366	68	5	1	scotopic	wn
22.1261	68	5	1	scotopic	wn
17.1039	68	5	1	scotopic	wn
17.1354	68	5	1	scotopic	wn
20.1622	68	5	1	scotopic	wn
18.3689	68	5	1	scotopic	wn
19.0152	68	5	1	scotopic	wn
18.4235	68	5	1	scotopic	wn
18.2518	68	5	1	scotopic	wn
26.3081	68	5	1	scotopic	wn
21.1569	68	5	1	scotopic	wn
21.2651	68	5	1	scotopic	wn
20.7532	68	5	1	scotopic	wn
16.2414	68	5	1	scotopic	wn
17.584	68	5	1	scotopic	wn
17.3962	68	5	1	scotopic	wn
19.5571	68	5	1	scotopic	wn
18.6215	68	5	1	scotopic	wn
15.0241	68	5	1	scotopic	wn
20.8678	68	5	1	scotopic	wn
17.0216	68	5	1	scotopic	wn
21.3094	68	5	1	scotopic	wn
15.3279	68	5	1	scotopic	wn
23.8439	68	5	1	scotopic	wn
18.0893	68	5	1	scotopic	wn
14.9188	68	5	1	scotopic	wn
16.7053	68	5	1	scotopic	wn
16.3778	68	5	1	scotopic	wn
14.1692	68	5	1	scotopic	wn
17.1714	68	5	1	scotopic	wn
30.5388	68	5	1	scotopic	wn
22.9766	68	5	1	scotopic	wn
18.1982	68	5	1	scotopic	wn
22.2449	68	5	1	scotopic	wn
15.9155	68	5	1	scotopic	wn
21.1633	68	5	1	scotopic	wn
19.4016	68	5	1	scotopic	wn
15.8035	68	5	1	scotopic	wn
25.5982	68	5	1	scotopic	wn
19.6266	68	5	1	scotopic	wn
14.8031	68	5	1	scotopic	wn
20.7324	68	5	1	scotopic	wn
16.6607	68	5	1	scotopic	wn
14.3733	68	5	1	scotopic	wn
18.0207	68	5	1	scotopic	wn
21.3491	68	5	1	scotopic	wn
17.807	68	5	1	scotopic	wn
14.9999	68	5	1	scotopic	wn
21.9418	68	5	1	scotopic	wn
19.3878	68	5	1	scotopic	wn
16.8452	68	5	1	scotopic	wn
20.0769	68	5	1	scotopic	wn
18.3548	68	5	1	scotopic	wn
20.1299	68	5	1	scotopic	wn
15.3818	68	5	1	scotopic	wn
28.0126	68	5	1	scotopic	wn
16.7358	68	5	1	scotopic	wn
16.9057	68	5	1	scotopic	wn
19.7246	68	5	1	scotopic	wn
22.1688	68	5	1	scotopic	wn
19.3872	68	5	1	scotopic	wn
21.4845	68	5	1	scotopic	wn
15.6205	68	5	1	scotopic	wn
18.9435	68	5	1	scotopic	wn
20.9207	68	5	1	scotopic	wn
20.3394	68	5	1	scotopic	wn
15.3657	68	5	1	scotopic	wn
18.5646	68	5	1	scotopic	wn
15.3074	68	5	1	scotopic	wn
20.8031	68	5	1	scotopic	wn
17.6863	68	5	1	scotopic	wn
15.5258	68	5	1	scotopic	wn
18.6966	68	5	1	scotopic	wn
22.7868	68	5	1	scotopic	wn
21.1017	68	5	1	scotopic	wn
18.9964	68	5	1	scotopic	wn
15.9294	68	5	1	scotopic	wn
14.4548	68	5	1	scotopic	wn
21.1389	68	5	1	scotopic	wn
23.9246	68	5	1	scotopic	wn
16.2247	68	5	1	scotopic	wn
18.8511	68	5	1	scotopic	wn
20.7032	68	5	1	scotopic	wn
14.6963	68	5	1	scotopic	wn
19.8633	68	5	1	scotopic	wn
17.6697	68	5	1	scotopic	wn
18.6278	68	5	1	scotopic	wn
17.3899	68	5	1	scotopic	wn
23.9078	68	5	1	scotopic	wn
16.5768	68	5	1	scotopic	wn
19.4042	68	5	1	scotopic	wn
20.4396	68	5	1	scotopic	wn
21.3485	68	5	1	scotopic	wn
19.3891	68	5	1	scotopic	wn
18.0949	68	5	1	scotopic	wn
20.4997	68	5	1	scotopic	wn
20.1076	68	5	1	scotopic	wn
29.1514	68	5	1	scotopic	wn
16.1411	68	5	1	scotopic	wn
19.4034	68	5	1	scotopic	wn
19.358	68	5	1	scotopic	wn
21.1717	68	5	1	scotopic	wn
15.4869	68	5	1	scotopic	wn
20.3667	68	5	1	scotopic	wn
19.6141	68	5	1	scotopic	wn
21.7953	68	5	1	scotopic	wn
15.3819	68	5	1	scotopic	wn
16.0054	68	5	1	scotopic	wn
22.0134	68	5	1	scotopic	wn
17.1725	68	5	1	scotopic	wn
16.6164	68	5	1	scotopic	wn
16.8534	68	5	1	scotopic	wn
27.6779	68	5	1	scotopic	wn
18.1105	68	5	1	scotopic	wn
15.361	68	5	1	scotopic	wn
19.7982	68	5	1	scotopic	wn
15.0671	68	5	1	scotopic	wn
20.3613	68	5	1	scotopic	wn
24.0628	68	5	1	scotopic	wn
16.6905	68	5	1	scotopic	wn
17.879	68	5	1	scotopic	wn
22.9436	68	5	1	scotopic	wn
17.4276	68	5	1	scotopic	wn
20.33	68	5	1	scotopic	wn
19.2286	68	5	1	scotopic	wn
14.8547	68	5	1	scotopic	wn
20.4636	68	5	1	scotopic	wn
17.4661	68	5	1	scotopic	wn
26.2761	68	5	1	scotopic	wn
27.1524	68	5	1	scotopic	wn
15.5347	68	5	1	scotopic	wn
17.6374	68	5	1	scotopic	wn
14.4934	68	5	1	scotopic	wn
21.5631	68	5	1	scotopic	wn
16.3874	68	5	1	scotopic	wn
22.466	68	5	1	scotopic	wn
17.2145	68	5	1	scotopic	wn
18.084	68	5	1	scotopic	wn
20.4343	68	5	1	scotopic	wn
15.3571	68	5	1	scotopic	wn
16.0798	68	5	1	scotopic	wn
15.6851	68	5	1	scotopic	wn
14.3013	68	5	1	scotopic	wn
16.6128	68	5	1	scotopic	wn
16.583	68	5	1	scotopic	wn
18.0732	68	5	1	scotopic	wn
16.4825	68	5	1	scotopic	wn
23.3085	68	5	1	scotopic	wn
21.0788	68	5	1	scotopic	wn
20.0112	68	5	1	scotopic	wn
14.3145	68	5	1	scotopic	wn
20.4939	68	5	1	scotopic	wn
25.805	68	5	1	scotopic	wn
22.4085	68	5	1	scotopic	wn
15.3389	68	5	1	scotopic	wn
18.4153	68	5	1	scotopic	wn
26.1611	68	5	1	scotopic	wn
16.8529	68	5	1	scotopic	wn
19.9809	68	5	1	scotopic	wn
20.1934	68	5	1	scotopic	wn
18.6817	68	5	1	scotopic	wn
21.0311	68	5	1	scotopic	wn
18.2101	68	5	1	scotopic	wn
20.2402	68	5	1	scotopic	wn
14.8211	68	5	1	scotopic	wn
17.2702	68	5	1	scotopic	wn
25.8199	68	5	1	scotopic	wn
19.9382	68	5	1	scotopic	wn
15.2409	68	5	1	scotopic	wn
19.2707	68	5	1	scotopic	wn
21.0746	68	5	1	scotopic	wn
17.7067	68	5	1	scotopic	wn
16.1702	68	5	1	scotopic	wn
16.689	68	5	1	scotopic	wn
15.8113	68	5	1	scotopic	wn
16.4646	68	5	1	scotopic	wn
16.5743	68	5	1	scotopic	wn
15.3553	68	5	1	scotopic	wn
18.7728	68	5	1	scotopic	wn
18.597	68	5	1	scotopic	wn
18.391	68	5	1	scotopic	wn
18.4562	68	5	1	scotopic	wn
24.2871	68	5	1	scotopic	wn
24.9082	68	5	1	scotopic	wn
16.4557	68	5	1	scotopic	wn
20.9776	68	5	1	scotopic	wn
15.273	68	5	1	scotopic	wn
15.1277	68	5	1	scotopic	wn
18.0907	68	5	1	scotopic	wn
21.6437	68	5	1	scotopic	wn
17.5686	68	5	1	scotopic	wn
14.05	69	5	1	scotopic	wn
17.7509	69	5	1	scotopic	wn
19.5146	69	5	1	scotopic	wn
15.8141	69	5	1	scotopic	wn
20.2808	69	5	1	scotopic	wn
13.2017	69	5	1	scotopic	wn
17.4451	69	5	1	scotopic	wn
15.9569	69	5	1	scotopic	wn
21.824	69	5	1	scotopic	wn
22.1045	69	5	1	scotopic	wn
15.1663	69	5	1	scotopic	wn
14.9616	69	5	1	scotopic	wn
22.1651	69	5	1	scotopic	wn
18.4109	69	5	1	scotopic	wn
28.4616	69	5	1	scotopic	wn
19.3903	69	5	1	scotopic	wn
14.9355	69	5	1	scotopic	wn
17.6759	69	5	1	scotopic	wn
27.8365	69	5	1	scotopic	wn
23.4827	69	5	1	scotopic	wn
18.991	69	5	1	scotopic	wn
20.7696	69	5	1	scotopic	wn
17.5214	69	5	1	scotopic	wn
21.8822	69	5	1	scotopic	wn
13.3504	69	5	1	scotopic	wn
16.5932	69	5	1	scotopic	wn
21.2035	69	5	1	scotopic	wn
14.7932	69	5	1	scotopic	wn
18.1315	69	5	1	scotopic	wn
21.3613	69	5	1	scotopic	wn
18.053	69	5	1	scotopic	wn
18.6317	69	5	1	scotopic	wn
16.8266	69	5	1	scotopic	wn
24.3986	69	5	1	scotopic	wn
16.6618	69	5	1	scotopic	wn
16.792	69	5	1	scotopic	wn
26.6577	69	5	1	scotopic	wn
17.7355	69	5	1	scotopic	wn
23.9597	69	5	1	scotopic	wn
19.141	69	5	1	scotopic	wn
16.9933	69	5	1	scotopic	wn
15.8638	69	5	1	scotopic	wn
22.5387	69	5	1	scotopic	wn
21.9083	69	5	1	scotopic	wn
13.898	69	5	1	scotopic	wn
22.4895	69	5	1	scotopic	wn
13.8032	69	5	1	scotopic	wn
23.2749	69	5	1	scotopic	wn
14.3204	69	5	1	scotopic	wn
13.4458	69	5	1	scotopic	wn
17.3708	69	5	1	scotopic	wn
16.3049	69	5	1	scotopic	wn
18.6622	69	5	1	scotopic	wn
16.2106	69	5	1	scotopic	wn
17.3399	69	5	1	scotopic	wn
23.0674	69	5	1	scotopic	wn
18.3745	69	5	1	scotopic	wn
16.8202	69	5	1	scotopic	wn
15.4339	69	5	1	scotopic	wn
20.3197	69	5	1	scotopic	wn
19.3897	69	5	1	scotopic	wn
16.8236	69	5	1	scotopic	wn
14.5484	69	5	1	scotopic	wn
13.8113	69	5	1	scotopic	wn
16.3612	69	5	1	scotopic	wn
15.1971	69	5	1	scotopic	wn
13.7291	69	5	1	scotopic	wn
18.5706	69	5	1	scotopic	wn
15.786	69	5	1	scotopic	wn
17.2882	69	5	1	scotopic	wn
25.0568	69	5	1	scotopic	wn
13.5092	69	5	1	scotopic	wn
16.433	69	5	1	scotopic	wn
24.6689	69	5	1	scotopic	wn
15.2473	69	5	1	scotopic	wn
18.1273	69	5	1	scotopic	wn
14.6658	69	5	1	scotopic	wn
16.089	69	5	1	scotopic	wn
13.5185	69	5	1	scotopic	wn
14.7182	69	5	1	scotopic	wn
23.9544	69	5	1	scotopic	wn
15.1118	69	5	1	scotopic	wn
20.5837	69	5	1	scotopic	wn
15.531	69	5	1	scotopic	wn
18.9083	69	5	1	scotopic	wn
15.2772	69	5	1	scotopic	wn
26.9642	69	5	1	scotopic	wn
22.0682	69	5	1	scotopic	wn
21.0141	69	5	1	scotopic	wn
15.8164	69	5	1	scotopic	wn
17.461	69	5	1	scotopic	wn
16.165	69	5	1	scotopic	wn
13.2139	69	5	1	scotopic	wn
14.1981	69	5	1	scotopic	wn
16.3077	69	5	1	scotopic	wn
16.1493	69	5	1	scotopic	wn
16.9269	69	5	1	scotopic	wn
18.4008	69	5	1	scotopic	wn
20.6114	69	5	1	scotopic	wn
17.6273	69	5	1	scotopic	wn
24.5549	69	5	1	scotopic	wn
18.0019	69	5	1	scotopic	wn
22.4014	69	5	1	scotopic	wn
13.3745	69	5	1	scotopic	wn
17.0722	69	5	1	scotopic	wn
16.3379	69	5	1	scotopic	wn
15.9496	69	5	1	scotopic	wn
17.41	69	5	1	scotopic	wn
19.0444	69	5	1	scotopic	wn
16.6269	69	5	1	scotopic	wn
16.8961	69	5	1	scotopic	wn
20.1594	69	5	1	scotopic	wn
21.1858	69	5	1	scotopic	wn
17.2308	69	5	1	scotopic	wn
20.7173	69	5	1	scotopic	wn
13.7138	69	5	1	scotopic	wn
15.3345	69	5	1	scotopic	wn
14.5299	69	5	1	scotopic	wn
21.1494	69	5	1	scotopic	wn
16.6121	69	5	1	scotopic	wn
23.3607	69	5	1	scotopic	wn
14.4975	69	5	1	scotopic	wn
16.8761	69	5	1	scotopic	wn
20.5168	69	5	1	scotopic	wn
22.383	69	5	1	scotopic	wn
20.4443	69	5	1	scotopic	wn
16.7779	69	5	1	scotopic	wn
21.4383	69	5	1	scotopic	wn
22.4353	69	5	1	scotopic	wn
21.7722	69	5	1	scotopic	wn
18.3782	69	5	1	scotopic	wn
13.2402	69	5	1	scotopic	wn
22.9579	69	5	1	scotopic	wn
15.3778	69	5	1	scotopic	wn
17.0324	69	5	1	scotopic	wn
15.4901	69	5	1	scotopic	wn
19.5415	69	5	1	scotopic	wn
15.1484	69	5	1	scotopic	wn
19.1323	69	5	1	scotopic	wn
15.1433	69	5	1	scotopic	wn
14.0907	69	5	1	scotopic	wn
14.6219	69	5	1	scotopic	wn
15.9285	69	5	1	scotopic	wn
17.8402	69	5	1	scotopic	wn
16.3781	69	5	1	scotopic	wn
16.4904	69	5	1	scotopic	wn
21.5433	69	5	1	scotopic	wn
19.6473	69	5	1	scotopic	wn
17.06	69	5	1	scotopic	wn
18.0582	69	5	1	scotopic	wn
13.885	69	5	1	scotopic	wn
17.1613	69	5	1	scotopic	wn
17.9661	69	5	1	scotopic	wn
13.1196	69	5	1	scotopic	wn
20.8473	69	5	1	scotopic	wn
14.3161	69	5	1	scotopic	wn
20.2455	69	5	1	scotopic	wn
18.7509	69	5	1	scotopic	wn
19.769	69	5	1	scotopic	wn
26.562	69	5	1	scotopic	wn
15.623	69	5	1	scotopic	wn
24.2564	69	5	1	scotopic	wn
13.509	69	5	1	scotopic	wn
21.8683	69	5	1	scotopic	wn
20.734	69	5	1	scotopic	wn
13.9165	69	5	1	scotopic	wn
16.3422	69	5	1	scotopic	wn
17.7206	69	5	1	scotopic	wn
20.6254	69	5	1	scotopic	wn
18.6307	69	5	1	scotopic	wn
18.7789	69	5	1	scotopic	wn
22.6826	69	5	1	scotopic	wn
17.2098	69	5	1	scotopic	wn
20.9266	69	5	1	scotopic	wn
18.3013	69	5	1	scotopic	wn
16.3309	69	5	1	scotopic	wn
18.5962	69	5	1	scotopic	wn
16.5969	69	5	1	scotopic	wn
16.7159	69	5	1	scotopic	wn
14.9389	69	5	1	scotopic	wn
16.1146	69	5	1	scotopic	wn
25.7691	69	5	1	scotopic	wn
18.5049	69	5	1	scotopic	wn
19.6464	69	5	1	scotopic	wn
17.888	69	5	1	scotopic	wn
17.6718	69	5	1	scotopic	wn
15.382	69	5	1	scotopic	wn
15.8402	69	5	1	scotopic	wn
21.0271	69	5	1	scotopic	wn
18.0868	69	5	1	scotopic	wn
18.6613	69	5	1	scotopic	wn
16.1756	69	5	1	scotopic	wn
15.377	69	5	1	scotopic	wn
13.7913	69	5	1	scotopic	wn
16.6838	69	5	1	scotopic	wn
14.5843	69	5	1	scotopic	wn
19.5508	69	5	1	scotopic	wn
25.5519	69	5	1	scotopic	wn
20.539	69	5	1	scotopic	wn
22.1321	69	5	1	scotopic	wn
14.1639	69	5	1	scotopic	wn
16.2189	69	5	1	scotopic	wn
12.7641	69	5	1	scotopic	wn
18.015	70	6	1	scotopic	wn
12.9229	70	6	1	scotopic	wn
14.645	70	6	1	scotopic	wn
13.1975	70	6	1	scotopic	wn
19.8659	70	6	1	scotopic	wn
29.4917	70	6	1	scotopic	wn
25.7289	70	6	1	scotopic	wn
14.7477	70	6	1	scotopic	wn
18.5083	70	6	1	scotopic	wn
13.0872	70	6	1	scotopic	wn
16.5393	70	6	1	scotopic	wn
14.943	70	6	1	scotopic	wn
14.1224	70	6	1	scotopic	wn
28.1747	70	6	1	scotopic	wn
13.9002	70	6	1	scotopic	wn
15.0701	70	6	1	scotopic	wn
14.0897	70	6	1	scotopic	wn
30.4329	70	6	1	scotopic	wn
14.9445	70	6	1	scotopic	wn
17.3238	70	6	1	scotopic	wn
15.6566	70	6	1	scotopic	wn
16.1085	70	6	1	scotopic	wn
13.6203	70	6	1	scotopic	wn
12.9753	70	6	1	scotopic	wn
18.2133	70	6	1	scotopic	wn
14.6978	70	6	1	scotopic	wn
15.7327	70	6	1	scotopic	wn
14.4697	70	6	1	scotopic	wn
17.8646	70	6	1	scotopic	wn
21.9107	70	6	1	scotopic	wn
14.2043	70	6	1	scotopic	wn
20.2096	70	6	1	scotopic	wn
19.0736	70	6	1	scotopic	wn
16.5384	70	6	1	scotopic	wn
20.7727	70	6	1	scotopic	wn
12.8495	70	6	1	scotopic	wn
16.7123	70	6	1	scotopic	wn
18.328	70	6	1	scotopic	wn
13.029	70	6	1	scotopic	wn
14.8534	70	6	1	scotopic	wn
15.735	70	6	1	scotopic	wn
23.5718	70	6	1	scotopic	wn
26.0072	70	6	1	scotopic	wn
14.9659	70	6	1	scotopic	wn
26.6877	70	6	1	scotopic	wn
21.3601	70	6	1	scotopic	wn
22.612	70	6	1	scotopic	wn
20.2094	70	6	1	scotopic	wn
12.7095	70	6	1	scotopic	wn
24.1063	70	6	1	scotopic	wn
12.7915	70	6	1	scotopic	wn
25.7044	70	6	1	scotopic	wn
13.2073	70	6	1	scotopic	wn
19.6267	70	6	1	scotopic	wn
15.74	70	6	1	scotopic	wn
17.229	70	6	1	scotopic	wn
17.5552	70	6	1	scotopic	wn
14.988	70	6	1	scotopic	wn
19.4519	70	6	1	scotopic	wn
14.4456	70	6	1	scotopic	wn
19.3292	70	6	1	scotopic	wn
13.8154	70	6	1	scotopic	wn
24.1318	70	6	1	scotopic	wn
13.2704	70	6	1	scotopic	wn
18.7181	70	6	1	scotopic	wn
19.5412	70	6	1	scotopic	wn
14.1246	70	6	1	scotopic	wn
19.4207	70	6	1	scotopic	wn
23.191	70	6	1	scotopic	wn
21.2712	70	6	1	scotopic	wn
20.9083	70	6	1	scotopic	wn
21.5825	70	6	1	scotopic	wn
13.1145	70	6	1	scotopic	wn
15.7861	70	6	1	scotopic	wn
28.2609	70	6	1	scotopic	wn
22.3225	70	6	1	scotopic	wn
14.0686	70	6	1	scotopic	wn
23.5175	70	6	1	scotopic	wn
19.4094	70	6	1	scotopic	wn
18.3169	70	6	1	scotopic	wn
14.9963	70	6	1	scotopic	wn
13.1546	70	6	1	scotopic	wn
12.8123	70	6	1	scotopic	wn
13.4749	70	6	1	scotopic	wn
17.5832	70	6	1	scotopic	wn
12.9669	70	6	1	scotopic	wn
14.3474	70	6	1	scotopic	wn
19.2288	70	6	1	scotopic	wn
13.2608	70	6	1	scotopic	wn
20.6491	70	6	1	scotopic	wn
22.4825	70	6	1	scotopic	wn
22.2363	70	6	1	scotopic	wn
27.6304	70	6	1	scotopic	wn
14.5935	70	6	1	scotopic	wn
27.1811	70	6	1	scotopic	wn
13.6189	70	6	1	scotopic	wn
13.5393	70	6	1	scotopic	wn
19.9097	70	6	1	scotopic	wn
18.788	70	6	1	scotopic	wn
16.1108	70	6	1	scotopic	wn
16.4376	70	6	1	scotopic	wn
18.77	70	6	1	scotopic	wn
21.8186	70	6	1	scotopic	wn
13.5106	70	6	1	scotopic	wn
18.1366	70	6	1	scotopic	wn
13.0399	70	6	1	scotopic	wn
13.2042	70	6	1	scotopic	wn
18.0584	70	6	1	scotopic	wn
15.9515	70	6	1	scotopic	wn
25.0097	70	6	1	scotopic	wn
15.9846	70	6	1	scotopic	wn
20.6903	70	6	1	scotopic	wn
14.4536	70	6	1	scotopic	wn
12.7918	70	6	1	scotopic	wn
12.7422	70	6	1	scotopic	wn
15.1995	70	6	1	scotopic	wn
18.4001	70	6	1	scotopic	wn
26.5037	70	6	1	scotopic	wn
12.925	70	6	1	scotopic	wn
12.9704	70	6	1	scotopic	wn
13.8391	70	6	1	scotopic	wn
15.6234	70	6	1	scotopic	wn
14.2939	70	6	1	scotopic	wn
16.0784	70	6	1	scotopic	wn
14.2929	70	6	1	scotopic	wn
27.6242	70	6	1	scotopic	wn
24.9356	70	6	1	scotopic	wn
13.0632	70	6	1	scotopic	wn
19.2125	70	6	1	scotopic	wn
12.7523	70	6	1	scotopic	wn
25.5378	70	6	1	scotopic	wn
14.6111	70	6	1	scotopic	wn
17.1994	70	6	1	scotopic	wn
16.5871	70	6	1	scotopic	wn
14.8247	70	6	1	scotopic	wn
20.6057	70	6	1	scotopic	wn
28.1324	70	6	1	scotopic	wn
20.5014	70	6	1	scotopic	wn
18.3944	70	6	1	scotopic	wn
17.7481	70	6	1	scotopic	wn
20.1761	70	6	1	scotopic	wn
18.0053	70	6	1	scotopic	wn
16.2353	70	6	1	scotopic	wn
25.4156	70	6	1	scotopic	wn
15.1812	70	6	1	scotopic	wn
16.8306	70	6	1	scotopic	wn
16.1289	70	6	1	scotopic	wn
28.6162	70	6	1	scotopic	wn
17.7507	70	6	1	scotopic	wn
14.3483	70	6	1	scotopic	wn
15.4048	70	6	1	scotopic	wn
26.2877	70	6	1	scotopic	wn
24.2297	70	6	1	scotopic	wn
15.409	70	6	1	scotopic	wn
14.5145	70	6	1	scotopic	wn
15.9861	70	6	1	scotopic	wn
13.4873	70	6	1	scotopic	wn
12.9869	70	6	1	scotopic	wn
13.112	70	6	1	scotopic	wn
12.7796	70	6	1	scotopic	wn
15.1678	70	6	1	scotopic	wn
14.4448	70	6	1	scotopic	wn
15.3536	70	6	1	scotopic	wn
16.5732	70	6	1	scotopic	wn
14.5868	70	6	1	scotopic	wn
12.8229	70	6	1	scotopic	wn
16.2599	70	6	1	scotopic	wn
14.7354	70	6	1	scotopic	wn
22.5936	70	6	1	scotopic	wn
24.7407	70	6	1	scotopic	wn
20.7034	70	6	1	scotopic	wn
28.5985	70	6	1	scotopic	wn
18.1243	70	6	1	scotopic	wn
14.2466	70	6	1	scotopic	wn
16.1317	70	6	1	scotopic	wn
13.7529	70	6	1	scotopic	wn
14.2265	70	6	1	scotopic	wn
21.5731	70	6	1	scotopic	wn
28.6293	70	6	1	scotopic	wn
20.2782	70	6	1	scotopic	wn
19.7945	70	6	1	scotopic	wn
20.7817	70	6	1	scotopic	wn
13.3081	70	6	1	scotopic	wn
27.2654	70	6	1	scotopic	wn
13.1999	70	6	1	scotopic	wn
12.7709	70	6	1	scotopic	wn
13.4786	70	6	1	scotopic	wn
23.5572	70	6	1	scotopic	wn
13.9039	70	6	1	scotopic	wn
12.9805	70	6	1	scotopic	wn
22.9799	70	6	1	scotopic	wn
17.1538	70	6	1	scotopic	wn
14.434	70	6	1	scotopic	wn
17.7546	70	6	1	scotopic	wn
17.1908	70	6	1	scotopic	wn
22.4138	70	6	1	scotopic	wn
20.532	70	6	1	scotopic	wn
13.6126	70	6	1	scotopic	wn
18.8034	70	6	1	scotopic	wn
29.8699	70	6	1	scotopic	wn
19.5775	70	6	1	scotopic	wn
13.2042	70	6	1	scotopic	wn
27.4259	70	6	1	scotopic	wn
12.8285	70	6	1	scotopic	wn
13.0213	70	6	1	scotopic	wn
16.7374	70	6	1	scotopic	wn
18.3906	70	6	1	scotopic	wn
21.366	70	6	1	scotopic	wn
15.7048	70	6	1	scotopic	wn
13.4246	70	6	1	scotopic	wn
13.7819	70	6	1	scotopic	wn
15.3528	70	6	1	scotopic	wn
31.6108	71	6	1	scotopic	wn
20.8876	71	6	1	scotopic	wn
27.6853	71	6	1	scotopic	wn
13.5914	71	6	1	scotopic	wn
13.8925	71	6	1	scotopic	wn
15.7616	71	6	1	scotopic	wn
19.968	71	6	1	scotopic	wn
16.705	71	6	1	scotopic	wn
15.8604	71	6	1	scotopic	wn
14.9734	71	6	1	scotopic	wn
19.683	71	6	1	scotopic	wn
26.4392	71	6	1	scotopic	wn
14.7343	71	6	1	scotopic	wn
17.1748	71	6	1	scotopic	wn
23.1977	71	6	1	scotopic	wn
21.6789	71	6	1	scotopic	wn
21.3384	71	6	1	scotopic	wn
13.6981	71	6	1	scotopic	wn
14.2959	71	6	1	scotopic	wn
21.5376	71	6	1	scotopic	wn
16.2064	71	6	1	scotopic	wn
28.0628	71	6	1	scotopic	wn
19.557	71	6	1	scotopic	wn
21.3572	71	6	1	scotopic	wn
15.3638	71	6	1	scotopic	wn
19.0584	71	6	1	scotopic	wn
16.9547	71	6	1	scotopic	wn
21.1189	71	6	1	scotopic	wn
14.3214	71	6	1	scotopic	wn
29.187	71	6	1	scotopic	wn
15.1104	71	6	1	scotopic	wn
13.748	71	6	1	scotopic	wn
17.3089	71	6	1	scotopic	wn
13.5683	71	6	1	scotopic	wn
19.3448	71	6	1	scotopic	wn
25.961	71	6	1	scotopic	wn
19.5956	71	6	1	scotopic	wn
18.6262	71	6	1	scotopic	wn
14.4417	71	6	1	scotopic	wn
25.639	71	6	1	scotopic	wn
15.4637	71	6	1	scotopic	wn
16.0592	71	6	1	scotopic	wn
17.5531	71	6	1	scotopic	wn
14.1828	71	6	1	scotopic	wn
22.8535	71	6	1	scotopic	wn
14.9726	71	6	1	scotopic	wn
17.5154	71	6	1	scotopic	wn
19.2548	71	6	1	scotopic	wn
13.9031	71	6	1	scotopic	wn
14.977	71	6	1	scotopic	wn
20.2848	71	6	1	scotopic	wn
16.7729	71	6	1	scotopic	wn
24.5464	71	6	1	scotopic	wn
24.9215	71	6	1	scotopic	wn
27.5105	71	6	1	scotopic	wn
12.9785	71	6	1	scotopic	wn
27.5923	71	6	1	scotopic	wn
20.9869	71	6	1	scotopic	wn
19.1405	71	6	1	scotopic	wn
18.4029	71	6	1	scotopic	wn
24.2437	71	6	1	scotopic	wn
16.153	71	6	1	scotopic	wn
24.5541	71	6	1	scotopic	wn
13.078	71	6	1	scotopic	wn
16.9947	71	6	1	scotopic	wn
15.4871	71	6	1	scotopic	wn
18.5962	71	6	1	scotopic	wn
13.4947	71	6	1	scotopic	wn
13.264	71	6	1	scotopic	wn
13.9269	71	6	1	scotopic	wn
15.5268	71	6	1	scotopic	wn
13.3793	71	6	1	scotopic	wn
12.8848	71	6	1	scotopic	wn
19.1754	71	6	1	scotopic	wn
17.3712	71	6	1	scotopic	wn
27.5186	71	6	1	scotopic	wn
18.5513	71	6	1	scotopic	wn
13.9955	71	6	1	scotopic	wn
15.8478	71	6	1	scotopic	wn
17.754	71	6	1	scotopic	wn
23.1457	71	6	1	scotopic	wn
16.5335	71	6	1	scotopic	wn
13.3617	71	6	1	scotopic	wn
16.5132	71	6	1	scotopic	wn
13.1019	71	6	1	scotopic	wn
14.3616	71	6	1	scotopic	wn
15.4014	71	6	1	scotopic	wn
19.9695	71	6	1	scotopic	wn
17.0362	71	6	1	scotopic	wn
14.0863	71	6	1	scotopic	wn
15.1481	71	6	1	scotopic	wn
16.3819	71	6	1	scotopic	wn
17.4076	71	6	1	scotopic	wn
13.8701	71	6	1	scotopic	wn
15.8501	71	6	1	scotopic	wn
17.5318	71	6	1	scotopic	wn
15.1011	71	6	1	scotopic	wn
13.6268	71	6	1	scotopic	wn
24.8123	71	6	1	scotopic	wn
22.6055	71	6	1	scotopic	wn
21.3881	71	6	1	scotopic	wn
14.0476	71	6	1	scotopic	wn
14.1989	71	6	1	scotopic	wn
19.246	71	6	1	scotopic	wn
13.0538	71	6	1	scotopic	wn
21.2494	71	6	1	scotopic	wn
15.4351	71	6	1	scotopic	wn
20.3433	71	6	1	scotopic	wn
13.2905	71	6	1	scotopic	wn
20.8558	71	6	1	scotopic	wn
19.9597	71	6	1	scotopic	wn
20.901	71	6	1	scotopic	wn
18.6323	71	6	1	scotopic	wn
27.3359	71	6	1	scotopic	wn
15.6416	71	6	1	scotopic	wn
12.8501	71	6	1	scotopic	wn
20.4779	71	6	1	scotopic	wn
16.2256	71	6	1	scotopic	wn
26.8673	71	6	1	scotopic	wn
18.0443	71	6	1	scotopic	wn
19.9149	71	6	1	scotopic	wn
16.3411	71	6	1	scotopic	wn
13.3074	71	6	1	scotopic	wn
13.2492	71	6	1	scotopic	wn
19.1693	71	6	1	scotopic	wn
13.5652	71	6	1	scotopic	wn
15.3924	71	6	1	scotopic	wn
19.4897	71	6	1	scotopic	wn
14.3367	71	6	1	scotopic	wn
15.0185	71	6	1	scotopic	wn
17.5378	71	6	1	scotopic	wn
14.0582	71	6	1	scotopic	wn
15.2806	71	6	1	scotopic	wn
19.8319	71	6	1	scotopic	wn
17.2329	71	6	1	scotopic	wn
20.5701	71	6	1	scotopic	wn
25.4104	71	6	1	scotopic	wn
24.0547	71	6	1	scotopic	wn
19.1458	71	6	1	scotopic	wn
16.792	71	6	1	scotopic	wn
14.9944	71	6	1	scotopic	wn
14.8955	71	6	1	scotopic	wn
24.542	71	6	1	scotopic	wn
18.5263	71	6	1	scotopic	wn
17.8211	71	6	1	scotopic	wn
15.8856	71	6	1	scotopic	wn
19.2793	71	6	1	scotopic	wn
16.7022	71	6	1	scotopic	wn
14.4017	71	6	1	scotopic	wn
15.3773	71	6	1	scotopic	wn
18.4276	71	6	1	scotopic	wn
14.7741	71	6	1	scotopic	wn
16.5642	71	6	1	scotopic	wn
18.0039	71	6	1	scotopic	wn
13.4122	71	6	1	scotopic	wn
24.6124	71	6	1	scotopic	wn
18.8576	71	6	1	scotopic	wn
20.6527	71	6	1	scotopic	wn
25.0233	71	6	1	scotopic	wn
21.432	71	6	1	scotopic	wn
26.7718	71	6	1	scotopic	wn
14.8372	71	6	1	scotopic	wn
17.0695	71	6	1	scotopic	wn
17.2807	71	6	1	scotopic	wn
22.32	71	6	1	scotopic	wn
13.6815	71	6	1	scotopic	wn
25.4711	71	6	1	scotopic	wn
14.225	71	6	1	scotopic	wn
23.851	71	6	1	scotopic	wn
12.7196	71	6	1	scotopic	wn
18.821	71	6	1	scotopic	wn
24.7019	71	6	1	scotopic	wn
21.0969	71	6	1	scotopic	wn
18.2698	71	6	1	scotopic	wn
27.2103	71	6	1	scotopic	wn
22.3258	71	6	1	scotopic	wn
20.8506	71	6	1	scotopic	wn
27.5919	71	6	1	scotopic	wn
23.9833	71	6	1	scotopic	wn
19.9366	71	6	1	scotopic	wn
17.9278	71	6	1	scotopic	wn
27.763	71	6	1	scotopic	wn
13.6122	71	6	1	scotopic	wn
20.952	71	6	1	scotopic	wn
33.9998	71	6	1	scotopic	wn
20.8332	71	6	1	scotopic	wn
20.3763	71	6	1	scotopic	wn
24.8546	71	6	1	scotopic	wn
18.79	71	6	1	scotopic	wn
19.6439	71	6	1	scotopic	wn
17.4064	71	6	1	scotopic	wn
17.1375	71	6	1	scotopic	wn
15.3074	71	6	1	scotopic	wn
12.7522	71	6	1	scotopic	wn
28.4232	71	6	1	scotopic	wn
20.7378	71	6	1	scotopic	wn
20.4419	71	6	1	scotopic	wn
15.8263	71	6	1	scotopic	wn
24.5723	71	6	1	scotopic	wn
29.1373	71	6	1	scotopic	wn
27.3015	71	6	1	scotopic	wn
21.538	71	6	1	scotopic	wn
15.1499	71	6	1	scotopic	wn
16.7376	71	6	1	scotopic	wn
14.3344	71	6	1	scotopic	wn
15.649	71	6	1	scotopic	wn
13.4916	71	6	1	scotopic	wn
16.6414	71	6	1	scotopic	wn
17.1496	71	6	1	scotopic	wn
17.8293	71	6	1	scotopic	wn
14.0045	71	6	1	scotopic	wn
32.3587	71	6	1	scotopic	wn
14.347	71	6	1	scotopic	wn
22.3104	71	6	1	scotopic	wn
14.6142	71	6	1	scotopic	wn
15.7883	71	6	1	scotopic	wn
13.1411	71	6	1	scotopic	wn
12.7386	71	6	1	scotopic	wn
18.1288	71	6	1	scotopic	wn
16.9624	71	6	1	scotopic	wn
21.019	72	7	1	scotopic	wn
16.1128	72	7	1	scotopic	wn
17.7504	72	7	1	scotopic	wn
23.7099	72	7	1	scotopic	wn
17.8269	72	7	1	scotopic	wn
19.6591	72	7	1	scotopic	wn
15.8704	72	7	1	scotopic	wn
22.7742	72	7	1	scotopic	wn
15.7016	72	7	1	scotopic	wn
17.5245	72	7	1	scotopic	wn
20.4715	72	7	1	scotopic	wn
18.6303	72	7	1	scotopic	wn
18.2303	72	7	1	scotopic	wn
19.9055	72	7	1	scotopic	wn
24.3822	72	7	1	scotopic	wn
18.8395	72	7	1	scotopic	wn
16.5944	72	7	1	scotopic	wn
18.4558	72	7	1	scotopic	wn
17.3755	72	7	1	scotopic	wn
17.9578	72	7	1	scotopic	wn
18.3605	72	7	1	scotopic	wn
16.7	72	7	1	scotopic	wn
13.8753	72	7	1	scotopic	wn
18.3319	72	7	1	scotopic	wn
22.2003	72	7	1	scotopic	wn
25.6084	72	7	1	scotopic	wn
14.2395	72	7	1	scotopic	wn
21.1997	72	7	1	scotopic	wn
16.7956	72	7	1	scotopic	wn
19.8226	72	7	1	scotopic	wn
19.0092	72	7	1	scotopic	wn
20.8897	72	7	1	scotopic	wn
19.8642	72	7	1	scotopic	wn
17.5819	72	7	1	scotopic	wn
15.2191	72	7	1	scotopic	wn
16.4083	72	7	1	scotopic	wn
23.4899	72	7	1	scotopic	wn
17.5607	72	7	1	scotopic	wn
23.618	72	7	1	scotopic	wn
18.7147	72	7	1	scotopic	wn
19.8176	72	7	1	scotopic	wn
15.3895	72	7	1	scotopic	wn
18.2205	72	7	1	scotopic	wn
21.685	72	7	1	scotopic	wn
20.1889	72	7	1	scotopic	wn
15.9296	72	7	1	scotopic	wn
20.9031	72	7	1	scotopic	wn
20.0587	72	7	1	scotopic	wn
16.7183	72	7	1	scotopic	wn
16.4145	72	7	1	scotopic	wn
19.3214	72	7	1	scotopic	wn
17.8707	72	7	1	scotopic	wn
15.2616	72	7	1	scotopic	wn
17.7614	72	7	1	scotopic	wn
21.6266	72	7	1	scotopic	wn
18.9953	72	7	1	scotopic	wn
24.5498	72	7	1	scotopic	wn
18.8964	72	7	1	scotopic	wn
22.255	72	7	1	scotopic	wn
16.4652	72	7	1	scotopic	wn
19.0913	72	7	1	scotopic	wn
18.9892	72	7	1	scotopic	wn
21.9366	72	7	1	scotopic	wn
16.3305	72	7	1	scotopic	wn
17.6729	72	7	1	scotopic	wn
16.8515	72	7	1	scotopic	wn
19.6718	72	7	1	scotopic	wn
18.7202	72	7	1	scotopic	wn
15.6948	72	7	1	scotopic	wn
19.4901	72	7	1	scotopic	wn
14.3837	72	7	1	scotopic	wn
15.2704	72	7	1	scotopic	wn
27.8168	72	7	1	scotopic	wn
19.7641	72	7	1	scotopic	wn
18.3689	72	7	1	scotopic	wn
17.006	72	7	1	scotopic	wn
22.6272	72	7	1	scotopic	wn
19.3129	72	7	1	scotopic	wn
17.7743	72	7	1	scotopic	wn
13.6339	72	7	1	scotopic	wn
19.1501	72	7	1	scotopic	wn
15.6504	72	7	1	scotopic	wn
18.4839	72	7	1	scotopic	wn
19.7932	72	7	1	scotopic	wn
16.8753	72	7	1	scotopic	wn
17.0869	72	7	1	scotopic	wn
18.0188	72	7	1	scotopic	wn
20.1399	72	7	1	scotopic	wn
16.769	72	7	1	scotopic	wn
17.9189	72	7	1	scotopic	wn
17.731	72	7	1	scotopic	wn
20.5946	72	7	1	scotopic	wn
21.9475	72	7	1	scotopic	wn
17.499	72	7	1	scotopic	wn
19.2299	72	7	1	scotopic	wn
24.3286	72	7	1	scotopic	wn
16.4219	72	7	1	scotopic	wn
18.2045	72	7	1	scotopic	wn
18.8277	72	7	1	scotopic	wn
20.762	72	7	1	scotopic	wn
15.8973	72	7	1	scotopic	wn
21.277	72	7	1	scotopic	wn
19.173	72	7	1	scotopic	wn
18.0747	72	7	1	scotopic	wn
14.8007	72	7	1	scotopic	wn
17.3904	72	7	1	scotopic	wn
20.2086	72	7	1	scotopic	wn
20.8079	72	7	1	scotopic	wn
16.9223	72	7	1	scotopic	wn
20.3583	72	7	1	scotopic	wn
20.5448	72	7	1	scotopic	wn
19.734	72	7	1	scotopic	wn
18.4142	72	7	1	scotopic	wn
16.4278	72	7	1	scotopic	wn
24.2039	72	7	1	scotopic	wn
23.9439	72	7	1	scotopic	wn
16.7526	72	7	1	scotopic	wn
15.7696	72	7	1	scotopic	wn
15.3189	72	7	1	scotopic	wn
18.7218	72	7	1	scotopic	wn
19.8458	72	7	1	scotopic	wn
20.9267	72	7	1	scotopic	wn
19.5319	72	7	1	scotopic	wn
17.0002	72	7	1	scotopic	wn
16.133	72	7	1	scotopic	wn
23.1383	72	7	1	scotopic	wn
17.0365	72	7	1	scotopic	wn
14.9958	72	7	1	scotopic	wn
23.2138	72	7	1	scotopic	wn
17.4867	72	7	1	scotopic	wn
20.9976	72	7	1	scotopic	wn
15.5575	72	7	1	scotopic	wn
20.8733	72	7	1	scotopic	wn
20.5844	72	7	1	scotopic	wn
16.2328	72	7	1	scotopic	wn
17.3173	72	7	1	scotopic	wn
21.6376	72	7	1	scotopic	wn
20.9081	72	7	1	scotopic	wn
15.0148	72	7	1	scotopic	wn
19.1554	72	7	1	scotopic	wn
16.721	72	7	1	scotopic	wn
21.329	72	7	1	scotopic	wn
16.5589	72	7	1	scotopic	wn
17.0469	72	7	1	scotopic	wn
20.4362	72	7	1	scotopic	wn
19.2709	72	7	1	scotopic	wn
20.453	72	7	1	scotopic	wn
18.5267	72	7	1	scotopic	wn
18.9974	72	7	1	scotopic	wn
14.023	72	7	1	scotopic	wn
17.2478	72	7	1	scotopic	wn
17.8386	72	7	1	scotopic	wn
16.851	72	7	1	scotopic	wn
16.2111	72	7	1	scotopic	wn
17.5727	72	7	1	scotopic	wn
17.7232	72	7	1	scotopic	wn
15.6559	72	7	1	scotopic	wn
21.8715	72	7	1	scotopic	wn
22.2708	72	7	1	scotopic	wn
18.7105	72	7	1	scotopic	wn
19.3944	72	7	1	scotopic	wn
28.416	72	7	1	scotopic	wn
24.5026	72	7	1	scotopic	wn
18.6485	72	7	1	scotopic	wn
16.0878	72	7	1	scotopic	wn
22.3681	72	7	1	scotopic	wn
19.5481	72	7	1	scotopic	wn
16.2523	72	7	1	scotopic	wn
19.9166	72	7	1	scotopic	wn
19.018	72	7	1	scotopic	wn
19.2212	72	7	1	scotopic	wn
18.3892	72	7	1	scotopic	wn
21.2201	72	7	1	scotopic	wn
18.6805	72	7	1	scotopic	wn
16.6077	72	7	1	scotopic	wn
22.407	72	7	1	scotopic	wn
21.8965	72	7	1	scotopic	wn
17.0402	72	7	1	scotopic	wn
19.4275	72	7	1	scotopic	wn
21.3721	72	7	1	scotopic	wn
19.432	72	7	1	scotopic	wn
17.4436	72	7	1	scotopic	wn
19.2977	72	7	1	scotopic	wn
15.8704	72	7	1	scotopic	wn
19.8711	72	7	1	scotopic	wn
16.9642	72	7	1	scotopic	wn
17.8841	72	7	1	scotopic	wn
14.4673	72	7	1	scotopic	wn
23.211	72	7	1	scotopic	wn
17.024	72	7	1	scotopic	wn
16.6073	72	7	1	scotopic	wn
15.6214	72	7	1	scotopic	wn
16.4088	72	7	1	scotopic	wn
20.433	72	7	1	scotopic	wn
19.9323	72	7	1	scotopic	wn
16.5202	72	7	1	scotopic	wn
19.4641	72	7	1	scotopic	wn
17.7385	72	7	1	scotopic	wn
13.624	73	7	1	scotopic	wn
20.3323	73	7	1	scotopic	wn
21.2059	73	7	1	scotopic	wn
15.9608	73	7	1	scotopic	wn
21.3086	73	7	1	scotopic	wn
17.2122	73	7	1	scotopic	wn
22.3834	73	7	1	scotopic	wn
22.1983	73	7	1	scotopic	wn
18.8513	73	7	1	scotopic	wn
17.9882	73	7	1	scotopic	wn
20.0348	73	7	1	scotopic	wn
16.9024	73	7	1	scotopic	wn
17.6784	73	7	1	scotopic	wn
23.5679	73	7	1	scotopic	wn
20.9618	73	7	1	scotopic	wn
16.9912	73	7	1	scotopic	wn
18.9693	73	7	1	scotopic	wn
16.9175	73	7	1	scotopic	wn
22.7019	73	7	1	scotopic	wn
21.6654	73	7	1	scotopic	wn
17.1903	73	7	1	scotopic	wn
18.5617	73	7	1	scotopic	wn
16.7844	73	7	1	scotopic	wn
23.5965	73	7	1	scotopic	wn
17.4985	73	7	1	scotopic	wn
17.1688	73	7	1	scotopic	wn
21.7824	73	7	1	scotopic	wn
16.9309	73	7	1	scotopic	wn
19.2246	73	7	1	scotopic	wn
20.4918	73	7	1	scotopic	wn
16.9906	73	7	1	scotopic	wn
19.581	73	7	1	scotopic	wn
23.3995	73	7	1	scotopic	wn
20.7705	73	7	1	scotopic	wn
15.6337	73	7	1	scotopic	wn
16.3131	73	7	1	scotopic	wn
16.2711	73	7	1	scotopic	wn
19.7447	73	7	1	scotopic	wn
21.3144	73	7	1	scotopic	wn
15.3542	73	7	1	scotopic	wn
19.2076	73	7	1	scotopic	wn
16.4008	73	7	1	scotopic	wn
22.4165	73	7	1	scotopic	wn
19.9078	73	7	1	scotopic	wn
17.9913	73	7	1	scotopic	wn
20.786	73	7	1	scotopic	wn
21.5015	73	7	1	scotopic	wn
18.2709	73	7	1	scotopic	wn
20.0356	73	7	1	scotopic	wn
20.1096	73	7	1	scotopic	wn
17.2	73	7	1	scotopic	wn
17.7355	73	7	1	scotopic	wn
17.3511	73	7	1	scotopic	wn
19.8847	73	7	1	scotopic	wn
16.7171	73	7	1	scotopic	wn
17.5812	73	7	1	scotopic	wn
18.9239	73	7	1	scotopic	wn
18.7313	73	7	1	scotopic	wn
20.3104	73	7	1	scotopic	wn
20.0326	73	7	1	scotopic	wn
15.1304	73	7	1	scotopic	wn
17.61	73	7	1	scotopic	wn
19.3788	73	7	1	scotopic	wn
20.2641	73	7	1	scotopic	wn
15.1851	73	7	1	scotopic	wn
16.4381	73	7	1	scotopic	wn
17.6444	73	7	1	scotopic	wn
26.6125	73	7	1	scotopic	wn
15.9888	73	7	1	scotopic	wn
19.4247	73	7	1	scotopic	wn
15.7016	73	7	1	scotopic	wn
23.0653	73	7	1	scotopic	wn
21.6997	73	7	1	scotopic	wn
15.3693	73	7	1	scotopic	wn
20.05	73	7	1	scotopic	wn
21.9267	73	7	1	scotopic	wn
16.4954	73	7	1	scotopic	wn
16.3667	73	7	1	scotopic	wn
23.0576	73	7	1	scotopic	wn
23.6559	73	7	1	scotopic	wn
17.2812	73	7	1	scotopic	wn
16.761	73	7	1	scotopic	wn
17.0764	73	7	1	scotopic	wn
17.0552	73	7	1	scotopic	wn
17.8425	73	7	1	scotopic	wn
25.3264	73	7	1	scotopic	wn
16.2468	73	7	1	scotopic	wn
16.3715	73	7	1	scotopic	wn
15.2823	73	7	1	scotopic	wn
22.004	73	7	1	scotopic	wn
22.7276	73	7	1	scotopic	wn
16.521	73	7	1	scotopic	wn
25.1078	73	7	1	scotopic	wn
18.9003	73	7	1	scotopic	wn
24.9498	73	7	1	scotopic	wn
18.4278	73	7	1	scotopic	wn
17.5359	73	7	1	scotopic	wn
16.7621	73	7	1	scotopic	wn
14.5927	73	7	1	scotopic	wn
22.6343	73	7	1	scotopic	wn
15.6943	73	7	1	scotopic	wn
20.9326	73	7	1	scotopic	wn
22.8918	73	7	1	scotopic	wn
14.5472	73	7	1	scotopic	wn
15.0167	73	7	1	scotopic	wn
23.6431	73	7	1	scotopic	wn
14.0012	73	7	1	scotopic	wn
18.8794	73	7	1	scotopic	wn
16.2941	73	7	1	scotopic	wn
15.9866	73	7	1	scotopic	wn
16.1531	73	7	1	scotopic	wn
15.4949	73	7	1	scotopic	wn
18.7907	73	7	1	scotopic	wn
14.4681	73	7	1	scotopic	wn
19.5753	73	7	1	scotopic	wn
15.6227	73	7	1	scotopic	wn
19.0535	73	7	1	scotopic	wn
22.1572	73	7	1	scotopic	wn
14.8201	73	7	1	scotopic	wn
17.1306	73	7	1	scotopic	wn
20.0318	73	7	1	scotopic	wn
20.6201	73	7	1	scotopic	wn
18.7781	73	7	1	scotopic	wn
15.4047	73	7	1	scotopic	wn
16.7077	73	7	1	scotopic	wn
17.8375	73	7	1	scotopic	wn
18.5446	73	7	1	scotopic	wn
21.1431	73	7	1	scotopic	wn
23.676	73	7	1	scotopic	wn
23.6979	73	7	1	scotopic	wn
18.9641	73	7	1	scotopic	wn
21.1718	73	7	1	scotopic	wn
18.9693	73	7	1	scotopic	wn
19.735	73	7	1	scotopic	wn
18.3722	73	7	1	scotopic	wn
15.8883	73	7	1	scotopic	wn
19.5258	73	7	1	scotopic	wn
24.2035	73	7	1	scotopic	wn
15.055	73	7	1	scotopic	wn
16.5593	73	7	1	scotopic	wn
16.1052	73	7	1	scotopic	wn
22.8273	73	7	1	scotopic	wn
16.7628	73	7	1	scotopic	wn
22.3653	73	7	1	scotopic	wn
17.7496	73	7	1	scotopic	wn
17.6191	73	7	1	scotopic	wn
20.527	73	7	1	scotopic	wn
20.4687	73	7	1	scotopic	wn
19.2508	73	7	1	scotopic	wn
18.6783	73	7	1	scotopic	wn
16.907	73	7	1	scotopic	wn
19.5189	73	7	1	scotopic	wn
21.1953	73	7	1	scotopic	wn
16.6065	73	7	1	scotopic	wn
18.3247	73	7	1	scotopic	wn
14.9145	73	7	1	scotopic	wn
21.6794	73	7	1	scotopic	wn
18.7478	73	7	1	scotopic	wn
20.2472	73	7	1	scotopic	wn
18.8582	73	7	1	scotopic	wn
17.3457	73	7	1	scotopic	wn
15.3553	73	7	1	scotopic	wn
23.4106	73	7	1	scotopic	wn
19.5608	73	7	1	scotopic	wn
15.5838	73	7	1	scotopic	wn
23.6479	73	7	1	scotopic	wn
18.412	73	7	1	scotopic	wn
17.4052	73	7	1	scotopic	wn
20.7831	73	7	1	scotopic	wn
14.6393	73	7	1	scotopic	wn
18.2387	73	7	1	scotopic	wn
17.7916	73	7	1	scotopic	wn
19.9371	73	7	1	scotopic	wn
19.2737	73	7	1	scotopic	wn
14.941	73	7	1	scotopic	wn
22.2295	73	7	1	scotopic	wn
17.0824	73	7	1	scotopic	wn
19.076	73	7	1	scotopic	wn
20.6275	73	7	1	scotopic	wn
19.9476	73	7	1	scotopic	wn
19.3762	73	7	1	scotopic	wn
15.8404	73	7	1	scotopic	wn
17.8943	73	7	1	scotopic	wn
15.8802	73	7	1	scotopic	wn
22.0254	73	7	1	scotopic	wn
15.6622	73	7	1	scotopic	wn
19.8692	73	7	1	scotopic	wn
23.2949	73	7	1	scotopic	wn
15.1224	73	7	1	scotopic	wn
21.3556	73	7	1	scotopic	wn
14.8216	73	7	1	scotopic	wn
18.2568	73	7	1	scotopic	wn
16.2015	73	7	1	scotopic	wn
15.4011	73	7	1	scotopic	wn
17.6633	73	7	1	scotopic	wn
20.0711	73	7	1	scotopic	wn
16.3119	73	7	1	scotopic	wn
16.8944	73	7	1	scotopic	wn
16.1261	73	7	1	scotopic	wn
18.2862	73	7	1	scotopic	wn
15.9244	73	7	1	scotopic	wn
22.5164	73	7	1	scotopic	wn
16.8346	73	7	1	scotopic	wn
18.9522	73	7	1	scotopic	wn
19.4517	73	7	1	scotopic	wn
14.9826	73	7	1	scotopic	wn
18.033	73	7	1	scotopic	wn
13.7486	73	7	1	scotopic	wn
18.4046	73	7	1	scotopic	wn
21.9648	73	7	1	scotopic	wn
17.7729	73	7	1	scotopic	wn
15.5029	73	7	1	scotopic	wn
15.4197	73	7	1	scotopic	wn
18.0404	73	7	1	scotopic	wn
25.7539	73	7	1	scotopic	wn
22.1426	73	7	1	scotopic	wn
14.7804	73	7	1	scotopic	wn
20.636	73	7	1	scotopic	wn
20.9795	73	7	1	scotopic	wn
21.169	73	7	1	scotopic	wn
19.6605	73	7	1	scotopic	wn
20.0568	73	7	1	scotopic	wn
18.0264	73	7	1	scotopic	wn
14.0724	73	7	1	scotopic	wn
17.5667	73	7	1	scotopic	wn
19.6876	73	7	1	scotopic	wn
26.7842	73	7	1	scotopic	wn
20.5899	73	7	1	scotopic	wn
19.2828	73	7	1	scotopic	wn
25.1455	73	7	1	scotopic	wn
18.0541	73	7	1	scotopic	wn
20.7561	73	7	1	scotopic	wn
17.9653	73	7	1	scotopic	wn
22.0347	73	7	1	scotopic	wn
17.9027	73	7	1	scotopic	wn
16.3433	74	4	2	scotopic	wn
17.8008	74	4	2	scotopic	wn
9.67095	74	4	2	scotopic	wn
10.0245	74	4	2	scotopic	wn
9.45971	74	4	2	scotopic	wn
21.3601	74	4	2	scotopic	wn
19.8989	74	4	2	scotopic	wn
12.3185	74	4	2	scotopic	wn
23.3207	74	4	2	scotopic	wn
17.9822	74	4	2	scotopic	wn
15.4044	74	4	2	scotopic	wn
11.7432	74	4	2	scotopic	wn
14.4966	74	4	2	scotopic	wn
13.866	74	4	2	scotopic	wn
10.5701	74	4	2	scotopic	wn
13.5168	74	4	2	scotopic	wn
14.6888	74	4	2	scotopic	wn
15.4715	74	4	2	scotopic	wn
21.0892	74	4	2	scotopic	wn
16.9333	74	4	2	scotopic	wn
19.947	74	4	2	scotopic	wn
15.4198	74	4	2	scotopic	wn
10.3376	74	4	2	scotopic	wn
16.831	74	4	2	scotopic	wn
13.8932	74	4	2	scotopic	wn
15.3955	74	4	2	scotopic	wn
19.8242	74	4	2	scotopic	wn
14.7513	74	4	2	scotopic	wn
20.2562	74	4	2	scotopic	wn
13.1916	74	4	2	scotopic	wn
12.189	74	4	2	scotopic	wn
11.6432	74	4	2	scotopic	wn
10.238	74	4	2	scotopic	wn
20.6765	74	4	2	scotopic	wn
10.3982	74	4	2	scotopic	wn
11.1494	74	4	2	scotopic	wn
12.3257	74	4	2	scotopic	wn
14.4331	74	4	2	scotopic	wn
22.3849	74	4	2	scotopic	wn
12.5041	74	4	2	scotopic	wn
11.035	74	4	2	scotopic	wn
9.91484	74	4	2	scotopic	wn
20.7938	74	4	2	scotopic	wn
15.1788	74	4	2	scotopic	wn
21.2649	74	4	2	scotopic	wn
18.0182	74	4	2	scotopic	wn
9.738	74	4	2	scotopic	wn
18.482	74	4	2	scotopic	wn
11.2081	74	4	2	scotopic	wn
15.5882	74	4	2	scotopic	wn
26.0101	74	4	2	scotopic	wn
11.2411	74	4	2	scotopic	wn
11.1555	74	4	2	scotopic	wn
11.2872	74	4	2	scotopic	wn
20.2903	74	4	2	scotopic	wn
18.2685	74	4	2	scotopic	wn
13.227	74	4	2	scotopic	wn
9.83821	74	4	2	scotopic	wn
18.3299	74	4	2	scotopic	wn
16.9623	74	4	2	scotopic	wn
20.2218	74	4	2	scotopic	wn
15.9286	74	4	2	scotopic	wn
14.1048	74	4	2	scotopic	wn
26.9416	74	4	2	scotopic	wn
15.9664	74	4	2	scotopic	wn
9.7705	74	4	2	scotopic	wn
17.7812	74	4	2	scotopic	wn
15.5208	74	4	2	scotopic	wn
12.7257	74	4	2	scotopic	wn
16.1393	74	4	2	scotopic	wn
16.0672	74	4	2	scotopic	wn
13.0352	74	4	2	scotopic	wn
15.7268	74	4	2	scotopic	wn
18.3242	74	4	2	scotopic	wn
9.44087	74	4	2	scotopic	wn
15.3412	74	4	2	scotopic	wn
15.036	74	4	2	scotopic	wn
9.72259	74	4	2	scotopic	wn
16.4499	74	4	2	scotopic	wn
17.5524	74	4	2	scotopic	wn
10.9428	74	4	2	scotopic	wn
17.8557	74	4	2	scotopic	wn
18.0808	74	4	2	scotopic	wn
26.2651	74	4	2	scotopic	wn
12.9185	74	4	2	scotopic	wn
11.2475	74	4	2	scotopic	wn
17.5312	74	4	2	scotopic	wn
21.2692	74	4	2	scotopic	wn
12.9532	74	4	2	scotopic	wn
10.3374	74	4	2	scotopic	wn
12.5149	74	4	2	scotopic	wn
12.6438	74	4	2	scotopic	wn
14.5951	74	4	2	scotopic	wn
28.2195	74	4	2	scotopic	wn
21.0745	74	4	2	scotopic	wn
17.2467	74	4	2	scotopic	wn
13.8632	74	4	2	scotopic	wn
23.1767	74	4	2	scotopic	wn
14.5635	74	4	2	scotopic	wn
11.8014	74	4	2	scotopic	wn
11.9517	74	4	2	scotopic	wn
11.7347	74	4	2	scotopic	wn
16.8113	74	4	2	scotopic	wn
17.4134	74	4	2	scotopic	wn
19.2624	74	4	2	scotopic	wn
9.08727	74	4	2	scotopic	wn
20.49	74	4	2	scotopic	wn
10.6701	74	4	2	scotopic	wn
21.1824	74	4	2	scotopic	wn
12.8855	74	4	2	scotopic	wn
18.135	74	4	2	scotopic	wn
12.4652	74	4	2	scotopic	wn
18.3849	74	4	2	scotopic	wn
14.6886	74	4	2	scotopic	wn
21.5442	74	4	2	scotopic	wn
21.9207	74	4	2	scotopic	wn
21.108	74	4	2	scotopic	wn
13.6877	74	4	2	scotopic	wn
11.7997	74	4	2	scotopic	wn
15.0072	74	4	2	scotopic	wn
19.3406	74	4	2	scotopic	wn
9.74178	74	4	2	scotopic	wn
11.2691	74	4	2	scotopic	wn
17.1609	74	4	2	scotopic	wn
28.9433	74	4	2	scotopic	wn
12.7015	74	4	2	scotopic	wn
9.48762	74	4	2	scotopic	wn
20.5081	74	4	2	scotopic	wn
13.6921	74	4	2	scotopic	wn
14.9155	74	4	2	scotopic	wn
14.57	74	4	2	scotopic	wn
18.1572	74	4	2	scotopic	wn
10.7827	74	4	2	scotopic	wn
12.8238	74	4	2	scotopic	wn
11.523	74	4	2	scotopic	wn
14.0736	74	4	2	scotopic	wn
13.7933	74	4	2	scotopic	wn
24.2816	74	4	2	scotopic	wn
14.4231	74	4	2	scotopic	wn
29.2437	74	4	2	scotopic	wn
11.4163	74	4	2	scotopic	wn
22.9386	74	4	2	scotopic	wn
13.5026	74	4	2	scotopic	wn
11.9488	74	4	2	scotopic	wn
13.2882	74	4	2	scotopic	wn
20.0184	74	4	2	scotopic	wn
18.5367	74	4	2	scotopic	wn
17.9586	74	4	2	scotopic	wn
20.8865	74	4	2	scotopic	wn
15.3918	74	4	2	scotopic	wn
17.0924	74	4	2	scotopic	wn
9.75631	74	4	2	scotopic	wn
15.0891	74	4	2	scotopic	wn
10.5341	74	4	2	scotopic	wn
15.8965	74	4	2	scotopic	wn
31.1685	74	4	2	scotopic	wn
16.3471	74	4	2	scotopic	wn
19.4132	74	4	2	scotopic	wn
17.7569	74	4	2	scotopic	wn
16.623	74	4	2	scotopic	wn
12.6436	74	4	2	scotopic	wn
22.6146	74	4	2	scotopic	wn
14.2593	74	4	2	scotopic	wn
19.4811	74	4	2	scotopic	wn
15.1754	74	4	2	scotopic	wn
14.0483	74	4	2	scotopic	wn
19.6842	74	4	2	scotopic	wn
27.2045	74	4	2	scotopic	wn
26.0175	74	4	2	scotopic	wn
13.1544	74	4	2	scotopic	wn
16.4354	74	4	2	scotopic	wn
10.1038	74	4	2	scotopic	wn
19.987	74	4	2	scotopic	wn
17.4122	74	4	2	scotopic	wn
13.74	74	4	2	scotopic	wn
16.2141	74	4	2	scotopic	wn
16.5422	74	4	2	scotopic	wn
22.8823	74	4	2	scotopic	wn
10.5469	74	4	2	scotopic	wn
11.8647	74	4	2	scotopic	wn
12.4351	74	4	2	scotopic	wn
20.056	74	4	2	scotopic	wn
12.4167	74	4	2	scotopic	wn
19.2443	74	4	2	scotopic	wn
28.9007	74	4	2	scotopic	wn
17.0296	74	4	2	scotopic	wn
14.5824	74	4	2	scotopic	wn
9.93046	75	4	2	scotopic	wn
10.8549	75	4	2	scotopic	wn
9.18946	75	4	2	scotopic	wn
13.7649	75	4	2	scotopic	wn
19.4769	75	4	2	scotopic	wn
19.5968	75	4	2	scotopic	wn
9.6867	75	4	2	scotopic	wn
15.1414	75	4	2	scotopic	wn
9.3532	75	4	2	scotopic	wn
10.942	75	4	2	scotopic	wn
10.064	75	4	2	scotopic	wn
24.2897	75	4	2	scotopic	wn
17.5238	75	4	2	scotopic	wn
9.03853	75	4	2	scotopic	wn
10.8183	75	4	2	scotopic	wn
10.2266	75	4	2	scotopic	wn
11.3691	75	4	2	scotopic	wn
12.867	75	4	2	scotopic	wn
13.0417	75	4	2	scotopic	wn
9.15898	75	4	2	scotopic	wn
9.54464	75	4	2	scotopic	wn
28.8896	75	4	2	scotopic	wn
11.2054	75	4	2	scotopic	wn
17.5641	75	4	2	scotopic	wn
11.5522	75	4	2	scotopic	wn
13.1376	75	4	2	scotopic	wn
9.82117	75	4	2	scotopic	wn
14.2026	75	4	2	scotopic	wn
16.4383	75	4	2	scotopic	wn
16.2971	75	4	2	scotopic	wn
13.6125	75	4	2	scotopic	wn
11.671	75	4	2	scotopic	wn
16.2467	75	4	2	scotopic	wn
11.9593	75	4	2	scotopic	wn
20.1995	75	4	2	scotopic	wn
10.3218	75	4	2	scotopic	wn
13.3993	75	4	2	scotopic	wn
9.26622	75	4	2	scotopic	wn
12.3878	75	4	2	scotopic	wn
24.0481	75	4	2	scotopic	wn
15.9276	75	4	2	scotopic	wn
17.9351	75	4	2	scotopic	wn
10.5012	75	4	2	scotopic	wn
21.369	75	4	2	scotopic	wn
9.4411	75	4	2	scotopic	wn
22.6235	75	4	2	scotopic	wn
9.51492	75	4	2	scotopic	wn
33.6272	75	4	2	scotopic	wn
9.14096	75	4	2	scotopic	wn
11.8766	75	4	2	scotopic	wn
9.43489	75	4	2	scotopic	wn
22.8383	75	4	2	scotopic	wn
12.0001	75	4	2	scotopic	wn
11.6348	75	4	2	scotopic	wn
21.3186	75	4	2	scotopic	wn
13.0218	75	4	2	scotopic	wn
26.7892	75	4	2	scotopic	wn
15.4702	75	4	2	scotopic	wn
15.4893	75	4	2	scotopic	wn
10.9281	75	4	2	scotopic	wn
10.344	75	4	2	scotopic	wn
11.4378	75	4	2	scotopic	wn
14.5971	75	4	2	scotopic	wn
10.8817	75	4	2	scotopic	wn
19.3848	75	4	2	scotopic	wn
10.8335	75	4	2	scotopic	wn
9.00254	75	4	2	scotopic	wn
9.65663	75	4	2	scotopic	wn
17.7211	75	4	2	scotopic	wn
24.3003	75	4	2	scotopic	wn
15.1447	75	4	2	scotopic	wn
24.3883	75	4	2	scotopic	wn
10.4523	75	4	2	scotopic	wn
10.1544	75	4	2	scotopic	wn
12.5156	75	4	2	scotopic	wn
15.7318	75	4	2	scotopic	wn
13.69	75	4	2	scotopic	wn
11.1083	75	4	2	scotopic	wn
14.4774	75	4	2	scotopic	wn
13.8135	75	4	2	scotopic	wn
[truncated: 5,796 more rows]

## Sheet: Fig_S2
Retinal Location (superior to Inferior)
	45TM3M6M				41TM3M6M				10TM3M5M			11TM3M5M
	thickness	Average thickness	Conversion factor		thickness	Average thickness	Conversion factor		thickness	Average thickness	Conversion factor	thickness	Average thickness	Conversion factor	AVE	SD			Randomization of values for plotting
1.1	0	0	0		0	0	0		0	0	0	0	0	0	0	0	0		1.17992	1.02151	1.07624
1.2	0				0				0			0							1.1164	1.13386	1.04039
1.3	0				0				0			0							1.26615	1.17019	1.23969
2.1	0	0	0		0	0	0		8	5.33333	3.33333	0	3.33333	2.08333	1.35417	1.64482	2.99899	-0.290655	2.00354	2.06074	2.05669
2.2	0				0				8			5					0	0	2.21018	2.13408	2.21167
2.3	0				0				0			5					0	0	2.28111	2.31562	2.20696
3.1	9	9	5.625		5	3.33333	2.08333		5	6	3.75	0	1.66667	1.04167	3.125	2.00549	5.13049	1.11951	3.05925	3.08685	3.04132
3.2	9				0				5			0					0	0	3.11507	3.14724	3.09767
3.3	9				5				8			5					0	0	3.25496	3.264	3.27111
4.1	0	3.33	2.08125		5	3.33333	2.08333		6	6.33333	3.95833	0	4.33333	2.70833	2.70781	0.884375	3.59219	1.82344	4.1202	4.02151	3.97134
4.2	5				5				6			8					0	0	4.18245	4.04497	4.0642
4.3	5				0				7			5					0	0	4.23022	4.19783	4.30816
5.1	5	7	4.375		5	1.66667	1.04167		6	6.66667	4.16667	8	7	4.375	3.48958	1.6349	5.12448	1.85469	5.18781	4.9756	5.05794
5.2	8				0				7			5					0	0	5.17045	5.07938	5.21067
5.3	8				0				7			8					0	0	5.28733	5.29139	5.2875
6.1	11	9.33333	5.83333		5	3.33333	2.08333		7	7	4.375	0	4.33333	2.70833	3.75	1.69251	5.44251	2.05749	6.17325	5.98244	6.12475
6.2	8				0				7			8					0	0	6.15403	6.15325	6.23814
6.3	9				5				7			5					0	0	6.20507	6.32712	6.22196
7.1	8	7.66667	4.79167		0	3.33333	2.08333		9	7.33333	4.58333	9	7.33333	4.58333	4.01042	1.28847	5.29889	2.72195	7.16814	6.9982	7.10221
7.2	8				5				5			5					0	0	7.25493	7.16343	7.16317
7.3	7				5				8			8					0	0	7.3541	7.20714	7.16801
8.1	5	5.66667	3.54167		5	6.66667	4.16667		8	6	3.75	8	7	4.375	3.95833	0.380363	4.3387	3.57797	8.08799	8.11266	8.12986
8.2	5				7				5			8					0	0	8.13434	8.04274	8.17755
8.3	7				8				5			5					0	0	8.36524	8.29391	8.31182
9.1	5	5	3.125		5	3.33333	2.08333		11	8	5	8	8	5	3.80208	1.22322	5.0253	2.57886	9.04487	9.00788	9.01029
9.2	5				5				8			8					0	0	9.20143	9.13289	9.20152
9.3	5				0				5			8					0	0	9.36287	9.21719	9.29562
10.1	7	6.66667	4.16667		5	6.33333	3.95833		12	8.33333	5.20833	8	8.33333	5.20833	4.63542	0.666992	5.30241	3.96842	10.1542	10.0262	10.0879
10.2	6				5				8			8					0	0	10.146	10.0472	10.0906
10.3	7				9				5			9					0	0	10.2736	10.185	10.1806
11.1	0	0	0		0	0	0		0	0	0	0	0	0	0	0	0	0	11.0267	11.0055	10.9739
11.2																	0	0	11.1141	11.1395	11.1661
11.2																	0	0	11.2705	11.1657	11.0568
12.1	9	8	5		8	5.33333	3.33333		11	9.33333	5.83333	9	12	7.5	5.41667	1.09581	6.51248	4.32085	12.0407	11.9786	12.0902
12.2	8				0				8			9					0	0	12.1349	12.1416	12.0841
12.3	7				8				9			18					0	0	12.344	12.3339	12.1502
13.1	8	8.33333	5.20833		8	8	5		12	15	9.375	17	20	12.5	8.02083	2.14892	10.1698	5.87191	13.1251	13.1191	13.0753
13.2	9				8				16			21					0	0	13.1481	13.1417	13.2311
13.3	8				8				17			22					0	0	13.3613	13.2273	13.2471
14.1	12	11.3333	7.08333		11	10.3333	6.45833		29	25	15.625	27	26	16.25	11.3542	4.26055	15.6147	7.09361	14.0792	13.9426	13.9865
14.2	13				8				25			23					0	0	14.1903	14.0863	14.1088
14.3	9				12				21			28					0	0	14.3793	14.218	14.27
15.1	13	16.5667	10.3542		13	13.6667	8.54167		22	20	12.5	24	23	14.375	11.4427	1.69009	13.1328	9.75261	15.0449	15.0171	15.0621
15.2	17.7				15				18			24					0	0	15.1407	15.0748	15.0566
15.3	19				13				20			21					0	0	15.2524	15.2167	15.1954
16.1	19.2	16.0667	10.0417		24	20.6667	12.9167		23	19	11.875	22	22.3333	13.9583	12.1979	1.22414	13.4221	10.9738	16.0715	16.0563	16.0276
16.2	14				18				18			22					0	0	16.2059	16.0812	16.2083
16.3	15				20				16			23					0	0	16.3115	16.2135	16.2146
17.1	16	19.3333	12.0833		21	21.3333	13.3333		16	18.3333	11.4583	16	15.6667	9.79167	11.6667	0.839819	12.5065	10.8268	17.033	17.1374	17.117
17.2	20				20				21			16					0	0	17.1647	17.0648	17.2039
17.2	22				23				18			15					0	0	17.2389	17.1289	17.1519
18.1	18	20.6667	12.9167		20	17.6667	11.0417		15	16.6667	10.4167	18	14.6667	9.16667	10.8854	1.10024	11.9857	9.78518	18.1985	18.0348	18.1274
18.2	23				12				20			18					0	0	18.1592	18.1418	18.1452
18.3	21				21				15			8					0	0	18.344	18.1559	18.3076
19.1	19	20	12.5		17	15.6667	9.79167		8	8.33333	5.20833	9	11.6667	7.29167	8.69792	3.01855	11.7165	5.67937	19.0506	18.9427	18.9615
19.2	22				17				8			17					0	0	19.2652	19.0694	19.1978
19.3	19				13				9			9					0	0	19.3326	19.2106	19.1546
20.1	10	8	5		5	3.33333	2.08333		8	6	3.75	9	6.33333	3.95833	3.61111	1.19477	4.80588	2.41634	20.0613	20.1157	20.0651
20.2	9				0				5			5					0	0	20.2355	20.1913	20.1422
20.3	5				5				5			5					0	0	20.3123	20.2557	20.2423
21.1	5	1.66667	1.04167		0	1.66667	1.04167		5	1.66667	1.04167	5	1.66667	1.04167	1.04167	0	1.04167	1.04167	21.0483	21.1203	21.0048
21.2	0				5				0			0							21.1838	21.2236	21.0664
21.3	0				0				0			0							21.2105	21.2581	21.1453
22.1	0				0				0			0							22.1559	21.9751	22.0772

## Sheet: fig_S3
rf	animal	age	tx	lightlevel	stim	notx	stat
10.910727235632574	0	4	2	photopic	wn	FALSE	snl
8.378706937837272	0	4	2	photopic	wn	FALSE	snl
16.327111608011524	0	4	2	photopic	wn	FALSE	snl
10.95631278024214	1	4	2	photopic	wn	FALSE	snl
15.390700486118835	1	4	2	photopic	wn	FALSE	snl
12.930568876625447	1	4	2	photopic	wn	FALSE	snl
4.914177134997349	2	4	2	photopic	wn	FALSE	snl
11.00339056529008	2	4	2	photopic	wn	FALSE	snl
9.44816	2	4	2	photopic	wn	FALSE	snl
4.621973973241037	3	5	2	photopic	wn	FALSE	snl
6.242177625712873	3	5	2	photopic	wn	FALSE	snl
10.448207094109126	4	5	2	photopic	wn	FALSE	snl
13.956549259490796	4	5	2	photopic	wn	FALSE	snl
10.323153612152208	5	6	2	photopic	wn	FALSE	snl
14.687205627419157	6	6	2	photopic	wn	FALSE	snl
14.338840604228558	7	7	2	photopic	wn	FALSE	snl
12.5688	7	7	2	photopic	wn	FALSE	snl
14.832102164573506	8	7	2	photopic	wn	FALSE	snl
10.470734040445763	8	7	2	photopic	wn	FALSE	snl
10.634185663830475	9	4	3	photopic	wn	FALSE	snl
10.203795856021024	9	4	3	photopic	wn	FALSE	snl
8.628831027940386	9	4	3	photopic	wn	FALSE	snl
11.26738557037898	10	4	3	photopic	wn	FALSE	snl
9.717237722144699	10	4	3	photopic	wn	FALSE	snl
11.674260705581375	10	4	3	photopic	wn	FALSE	snl
6.43594	11	4	3	photopic	wn	FALSE	snl
5.316940401392326	11	4	3	photopic	wn	FALSE	snl
3.4756846319022223	11	4	3	photopic	wn	FALSE	snl
6.8779326420782105	12	4	3	photopic	wn	FALSE	snl
7.751844419830739	12	4	3	photopic	wn	FALSE	snl
7.681054570997706	12	4	3	photopic	wn	FALSE	snl
15.35337933857723	13	4	3	photopic	wn	FALSE	snl
5.107363320333633	13	4	3	photopic	wn	FALSE	snl
4.03726	13	4	3	photopic	wn	FALSE	snl
8.263895036876285	14	4	3	photopic	wn	FALSE	snl
8.265034242990094	14	4	3	photopic	wn	FALSE	snl
6.9036	14	4	3	photopic	wn	FALSE	snl
14.024876854370987	15	5	3	photopic	wn	FALSE	snl
17.88418158660464	15	5	3	photopic	wn	FALSE	snl
6.73681	15	5	3	photopic	wn	FALSE	snl
10.982130006511085	16	5	3	photopic	wn	FALSE	snl
10.465908488136304	16	5	3	photopic	wn	FALSE	snl
11.373897847170369	16	5	3	photopic	wn	FALSE	snl
7.033330251841644	17	6	3	photopic	wn	FALSE	snl
5.390548731444763	18	6	3	photopic	wn	FALSE	snl
16.840701614648314	19	7	3	photopic	wn	FALSE	snl
11.479338932285522	19	7	3	photopic	wn	FALSE	snl
11.146106437375465	20	7	3	photopic	wn	FALSE	snl
10.798857947975236	20	7	3	photopic	wn	FALSE	snl
10.034917039261309	21	7	3	photopic	wn	FALSE	snl
16.494048195519433	21	7	3	photopic	wn	FALSE	snl
9.790690958646191	22	4	4	photopic	wn	FALSE	snl
9.853880696148188	23	4	4	photopic	wn	FALSE	snl
9.300841612889975	24	4	4	photopic	wn	FALSE	snl
5.030692112559084	25	4	4	photopic	wn	FALSE	snl
7.212383866368093	26	5	4	photopic	wn	FALSE	snl
12.127574380455787	26	5	4	photopic	wn	FALSE	snl
6.495686142542745	27	5	4	photopic	wn	FALSE	snl
9.407856217780893	27	5	4	photopic	wn	FALSE	snl
14.531993401883181	28	5	4	photopic	wn	FALSE	snl
8.799544648853328	28	5	4	photopic	wn	FALSE	snl
10.059630759136521	29	6	4	photopic	wn	FALSE	snl
8.28268	29	6	4	photopic	wn	FALSE	snl
12.52323936225368	29	6	4	photopic	wn	FALSE	snl
5.778024945649939	30	6	4	photopic	wn	FALSE	snl
6.6310514769622735	30	6	4	photopic	wn	FALSE	snl
14.04366789319473	30	6	4	photopic	wn	FALSE	snl
11.271234394731415	31	6	4	photopic	wn	FALSE	snl
5.353975808827123	31	6	4	photopic	wn	FALSE	snl
7.704022831086402	31	6	4	photopic	wn	FALSE	snl
5.170808732691071	32	7	4	photopic	wn	FALSE	snl
8.468260265305933	32	7	4	photopic	wn	FALSE	snl
8.025685915332932	32	7	4	photopic	wn	FALSE	snl
3.9708278743633834	33	7	4	photopic	wn	FALSE	snl
7.380770211569072	33	7	4	photopic	wn	FALSE	snl
5.278842765038721	33	7	4	photopic	wn	FALSE	snl
9.579793337399618	34	4	NA	photopic	wn	TRUE	snl
9.002557594228534	34	4	NA	photopic	wn	TRUE	snl
11.90346621540623	35	4	NA	photopic	wn	TRUE	snl
13.046442177046558	35	4	NA	photopic	wn	TRUE	snl
10.277772422977268	36	4	NA	photopic	wn	TRUE	snl
14.494804505013558	36	4	NA	photopic	wn	TRUE	snl
8.35335	37	5	NA	photopic	wn	TRUE	snl
7.773956061671058	37	5	NA	photopic	wn	TRUE	snl
4.885547142014193	37	5	NA	photopic	wn	TRUE	snl
9.115515988888905	38	5	NA	photopic	wn	TRUE	snl
10.352200513384112	38	5	NA	photopic	wn	TRUE	snl
9.604496961817748	38	5	NA	photopic	wn	TRUE	snl
8.933097348976474	39	5	NA	photopic	wn	TRUE	snl
13.36444056814263	39	5	NA	photopic	wn	TRUE	snl
7.3983948825430055	39	5	NA	photopic	wn	TRUE	snl
7.077899964932552	40	6	NA	photopic	wn	TRUE	snl
6.493129701064394	40	6	NA	photopic	wn	TRUE	snl
3.7912471284482727	40	6	NA	photopic	wn	TRUE	snl
8.55039	41	6	NA	photopic	wn	TRUE	snl
9.819568496516137	41	6	NA	photopic	wn	TRUE	snl
9.050096393652563	41	6	NA	photopic	wn	TRUE	snl
15.253220926233432	44	4	0	photopic	wn	FALSE	snl
13.636945593376609	44	4	0	photopic	wn	FALSE	snl
13.877787736695776	45	4	0	photopic	wn	FALSE	snl
22.154774043038657	45	4	0	photopic	wn	FALSE	snl
17.257716482854025	46	4	0	photopic	wn	FALSE	snl
16.986429167993148	46	4	0	photopic	wn	FALSE	snl
17.8351	47	4	0	photopic	wn	FALSE	snl
13.773775282351135	47	4	0	photopic	wn	FALSE	snl
10.910727235632574	0	4	2	photopic	wn	FALSE	RF_area
8.378706937837272	0	4	2	photopic	wn	FALSE	RF_area
16.327111608011524	0	4	2	photopic	wn	FALSE	RF_area
10.95631278024214	1	4	2	photopic	wn	FALSE	RF_area
15.390700486118835	1	4	2	photopic	wn	FALSE	RF_area
12.930568876625447	1	4	2	photopic	wn	FALSE	RF_area
4.914177134997349	2	4	2	photopic	wn	FALSE	RF_area
11.00339056529008	2	4	2	photopic	wn	FALSE	RF_area
9.44816	2	4	2	photopic	wn	FALSE	RF_area
4.621973973241037	3	5	2	photopic	wn	FALSE	RF_area
6.242177625712873	3	5	2	photopic	wn	FALSE	RF_area
10.448207094109126	4	5	2	photopic	wn	FALSE	RF_area
13.956549259490796	4	5	2	photopic	wn	FALSE	RF_area
10.323153612152208	5	6	2	photopic	wn	FALSE	RF_area
14.687205627419157	6	6	2	photopic	wn	FALSE	RF_area
14.338840604228558	7	7	2	photopic	wn	FALSE	RF_area
12.5688	7	7	2	photopic	wn	FALSE	RF_area
14.832102164573506	8	7	2	photopic	wn	FALSE	RF_area
10.470734040445763	8	7	2	photopic	wn	FALSE	RF_area
10.634185663830475	9	4	3	photopic	wn	FALSE	RF_area
10.203795856021024	9	4	3	photopic	wn	FALSE	RF_area
8.628831027940386	9	4	3	photopic	wn	FALSE	RF_area
11.26738557037898	10	4	3	photopic	wn	FALSE	RF_area
9.717237722144699	10	4	3	photopic	wn	FALSE	RF_area
11.674260705581375	10	4	3	photopic	wn	FALSE	RF_area
6.43594	11	4	3	photopic	wn	FALSE	RF_area
5.316940401392326	11	4	3	photopic	wn	FALSE	RF_area
3.4756846319022223	11	4	3	photopic	wn	FALSE	RF_area
6.8779326420782105	12	4	3	photopic	wn	FALSE	RF_area
7.751844419830739	12	4	3	photopic	wn	FALSE	RF_area
7.681054570997706	12	4	3	photopic	wn	FALSE	RF_area
15.35337933857723	13	4	3	photopic	wn	FALSE	RF_area
5.107363320333633	13	4	3	photopic	wn	FALSE	RF_area
4.03726	13	4	3	photopic	wn	FALSE	RF_area
8.263895036876285	14	4	3	photopic	wn	FALSE	RF_area
8.265034242990094	14	4	3	photopic	wn	FALSE	RF_area
6.9036	14	4	3	photopic	wn	FALSE	RF_area
14.024876854370987	15	5	3	photopic	wn	FALSE	RF_area
17.88418158660464	15	5	3	photopic	wn	FALSE	RF_area
6.73681	15	5	3	photopic	wn	FALSE	RF_area
10.982130006511085	16	5	3	photopic	wn	FALSE	RF_area
10.465908488136304	16	5	3	photopic	wn	FALSE	RF_area
11.373897847170369	16	5	3	photopic	wn	FALSE	RF_area
7.033330251841644	17	6	3	photopic	wn	FALSE	RF_area
5.390548731444763	18	6	3	photopic	wn	FALSE	RF_area
16.840701614648314	19	7	3	photopic	wn	FALSE	RF_area
11.479338932285522	19	7	3	photopic	wn	FALSE	RF_area
11.146106437375465	20	7	3	photopic	wn	FALSE	RF_area
10.798857947975236	20	7	3	photopic	wn	FALSE	RF_area
10.034917039261309	21	7	3	photopic	wn	FALSE	RF_area
16.494048195519433	21	7	3	photopic	wn	FALSE	RF_area
9.790690958646191	22	4	4	photopic	wn	FALSE	RF_area
9.853880696148188	23	4	4	photopic	wn	FALSE	RF_area
9.300841612889975	24	4	4	photopic	wn	FALSE	RF_area
5.030692112559084	25	4	4	photopic	wn	FALSE	RF_area
7.212383866368093	26	5	4	photopic	wn	FALSE	RF_area
12.127574380455787	26	5	4	photopic	wn	FALSE	RF_area
6.495686142542745	27	5	4	photopic	wn	FALSE	RF_area
9.407856217780893	27	5	4	photopic	wn	FALSE	RF_area
14.531993401883181	28	5	4	photopic	wn	FALSE	RF_area
8.799544648853328	28	5	4	photopic	wn	FALSE	RF_area
10.059630759136521	29	6	4	photopic	wn	FALSE	RF_area
8.28268	29	6	4	photopic	wn	FALSE	RF_area
12.52323936225368	29	6	4	photopic	wn	FALSE	RF_area
5.778024945649939	30	6	4	photopic	wn	FALSE	RF_area
6.6310514769622735	30	6	4	photopic	wn	FALSE	RF_area
14.04366789319473	30	6	4	photopic	wn	FALSE	RF_area
11.271234394731415	31	6	4	photopic	wn	FALSE	RF_area
5.353975808827123	31	6	4	photopic	wn	FALSE	RF_area
7.704022831086402	31	6	4	photopic	wn	FALSE	RF_area
5.170808732691071	32	7	4	photopic	wn	FALSE	RF_area
8.468260265305933	32	7	4	photopic	wn	FALSE	RF_area
8.025685915332932	32	7	4	photopic	wn	FALSE	RF_area
3.9708278743633834	33	7	4	photopic	wn	FALSE	RF_area
7.380770211569072	33	7	4	photopic	wn	FALSE	RF_area
5.278842765038721	33	7	4	photopic	wn	FALSE	RF_area
9.579793337399618	34	4	NA	photopic	wn	TRUE	RF_area
9.002557594228534	34	4	NA	photopic	wn	TRUE	RF_area
11.90346621540623	35	4	NA	photopic	wn	TRUE	RF_area
13.046442177046558	35	4	NA	photopic	wn	TRUE	RF_area
10.277772422977268	36	4	NA	photopic	wn	TRUE	RF_area
14.494804505013558	36	4	NA	photopic	wn	TRUE	RF_area
8.35335	37	5	NA	photopic	wn	TRUE	RF_area
7.773956061671058	37	5	NA	photopic	wn	TRUE	RF_area
4.885547142014193	37	5	NA	photopic	wn	TRUE	RF_area
9.115515988888905	38	5	NA	photopic	wn	TRUE	RF_area
10.352200513384112	38	5	NA	photopic	wn	TRUE	RF_area
9.604496961817748	38	5	NA	photopic	wn	TRUE	RF_area
8.933097348976474	39	5	NA	photopic	wn	TRUE	RF_area
13.36444056814263	39	5	NA	photopic	wn	TRUE	RF_area
7.3983948825430055	39	5	NA	photopic	wn	TRUE	RF_area
7.077899964932552	40	6	NA	photopic	wn	TRUE	RF_area
6.493129701064394	40	6	NA	photopic	wn	TRUE	RF_area
3.7912471284482727	40	6	NA	photopic	wn	TRUE	RF_area
8.55039	41	6	NA	photopic	wn	TRUE	RF_area
9.819568496516137	41	6	NA	photopic	wn	TRUE	RF_area
9.050096393652563	41	6	NA	photopic	wn	TRUE	RF_area
15.253220926233432	44	4	0	photopic	wn	FALSE	RF_area
13.636945593376609	44	4	0	photopic	wn	FALSE	RF_area
13.877787736695776	45	4	0	photopic	wn	FALSE	RF_area
22.154774043038657	45	4	0	photopic	wn	FALSE	RF_area
17.257716482854025	46	4	0	photopic	wn	FALSE	RF_area
16.986429167993148	46	4	0	photopic	wn	FALSE	RF_area
17.8351	47	4	0	photopic	wn	FALSE	RF_area
13.773775282351135	47	4	0	photopic	wn	FALSE	RF_area
10.910727235632574	0	4	2	photopic	wn	FALSE	ttz
8.378706937837272	0	4	2	photopic	wn	FALSE	ttz
16.327111608011524	0	4	2	photopic	wn	FALSE	ttz
10.95631278024214	1	4	2	photopic	wn	FALSE	ttz
15.390700486118835	1	4	2	photopic	wn	FALSE	ttz
12.930568876625447	1	4	2	photopic	wn	FALSE	ttz
4.914177134997349	2	4	2	photopic	wn	FALSE	ttz
11.00339056529008	2	4	2	photopic	wn	FALSE	ttz
9.44816	2	4	2	photopic	wn	FALSE	ttz
4.621973973241037	3	5	2	photopic	wn	FALSE	ttz
6.242177625712873	3	5	2	photopic	wn	FALSE	ttz
10.448207094109126	4	5	2	photopic	wn	FALSE	ttz
13.956549259490796	4	5	2	photopic	wn	FALSE	ttz
10.323153612152208	5	6	2	photopic	wn	FALSE	ttz
14.687205627419157	6	6	2	photopic	wn	FALSE	ttz
14.338840604228558	7	7	2	photopic	wn	FALSE	ttz
12.5688	7	7	2	photopic	wn	FALSE	ttz
14.832102164573506	8	7	2	photopic	wn	FALSE	ttz
10.470734040445763	8	7	2	photopic	wn	FALSE	ttz
10.634185663830475	9	4	3	photopic	wn	FALSE	ttz
10.203795856021024	9	4	3	photopic	wn	FALSE	ttz
8.628831027940386	9	4	3	photopic	wn	FALSE	ttz
11.26738557037898	10	4	3	photopic	wn	FALSE	ttz
9.717237722144699	10	4	3	photopic	wn	FALSE	ttz
11.674260705581375	10	4	3	photopic	wn	FALSE	ttz
6.43594	11	4	3	photopic	wn	FALSE	ttz
5.316940401392326	11	4	3	photopic	wn	FALSE	ttz
3.4756846319022223	11	4	3	photopic	wn	FALSE	ttz
6.8779326420782105	12	4	3	photopic	wn	FALSE	ttz
7.751844419830739	12	4	3	photopic	wn	FALSE	ttz
7.681054570997706	12	4	3	photopic	wn	FALSE	ttz
15.35337933857723	13	4	3	photopic	wn	FALSE	ttz
5.107363320333633	13	4	3	photopic	wn	FALSE	ttz
4.03726	13	4	3	photopic	wn	FALSE	ttz
8.263895036876285	14	4	3	photopic	wn	FALSE	ttz
8.265034242990094	14	4	3	photopic	wn	FALSE	ttz
6.9036	14	4	3	photopic	wn	FALSE	ttz
14.024876854370987	15	5	3	photopic	wn	FALSE	ttz
17.88418158660464	15	5	3	photopic	wn	FALSE	ttz
6.73681	15	5	3	photopic	wn	FALSE	ttz
10.982130006511085	16	5	3	photopic	wn	FALSE	ttz
10.465908488136304	16	5	3	photopic	wn	FALSE	ttz
11.373897847170369	16	5	3	photopic	wn	FALSE	ttz
7.033330251841644	17	6	3	photopic	wn	FALSE	ttz
5.390548731444763	18	6	3	photopic	wn	FALSE	ttz
16.840701614648314	19	7	3	photopic	wn	FALSE	ttz
11.479338932285522	19	7	3	photopic	wn	FALSE	ttz
11.146106437375465	20	7	3	photopic	wn	FALSE	ttz
10.798857947975236	20	7	3	photopic	wn	FALSE	ttz
10.034917039261309	21	7	3	photopic	wn	FALSE	ttz
16.494048195519433	21	7	3	photopic	wn	FALSE	ttz
9.790690958646191	22	4	4	photopic	wn	FALSE	ttz
9.853880696148188	23	4	4	photopic	wn	FALSE	ttz
9.300841612889975	24	4	4	photopic	wn	FALSE	ttz
5.030692112559084	25	4	4	photopic	wn	FALSE	ttz
7.212383866368093	26	5	4	photopic	wn	FALSE	ttz
12.127574380455787	26	5	4	photopic	wn	FALSE	ttz
6.495686142542745	27	5	4	photopic	wn	FALSE	ttz
9.407856217780893	27	5	4	photopic	wn	FALSE	ttz
14.531993401883181	28	5	4	photopic	wn	FALSE	ttz
8.799544648853328	28	5	4	photopic	wn	FALSE	ttz
10.059630759136521	29	6	4	photopic	wn	FALSE	ttz
8.28268	29	6	4	photopic	wn	FALSE	ttz
12.52323936225368	29	6	4	photopic	wn	FALSE	ttz
5.778024945649939	30	6	4	photopic	wn	FALSE	ttz
6.6310514769622735	30	6	4	photopic	wn	FALSE	ttz
14.04366789319473	30	6	4	photopic	wn	FALSE	ttz
11.271234394731415	31	6	4	photopic	wn	FALSE	ttz
5.353975808827123	31	6	4	photopic	wn	FALSE	ttz
7.704022831086402	31	6	4	photopic	wn	FALSE	ttz
5.170808732691071	32	7	4	photopic	wn	FALSE	ttz
8.468260265305933	32	7	4	photopic	wn	FALSE	ttz
8.025685915332932	32	7	4	photopic	wn	FALSE	ttz
3.9708278743633834	33	7	4	photopic	wn	FALSE	ttz
7.380770211569072	33	7	4	photopic	wn	FALSE	ttz
5.278842765038721	33	7	4	photopic	wn	FALSE	ttz
9.579793337399618	34	4	NA	photopic	wn	TRUE	ttz
9.002557594228534	34	4	NA	photopic	wn	TRUE	ttz
11.90346621540623	35	4	NA	photopic	wn	TRUE	ttz
13.046442177046558	35	4	NA	photopic	wn	TRUE	ttz
10.277772422977268	36	4	NA	photopic	wn	TRUE	ttz
14.494804505013558	36	4	NA	photopic	wn	TRUE	ttz
8.35335	37	5	NA	photopic	wn	TRUE	ttz
7.773956061671058	37	5	NA	photopic	wn	TRUE	ttz
4.885547142014193	37	5	NA	photopic	wn	TRUE	ttz
9.115515988888905	38	5	NA	photopic	wn	TRUE	ttz
10.352200513384112	38	5	NA	photopic	wn	TRUE	ttz
9.604496961817748	38	5	NA	photopic	wn	TRUE	ttz
8.933097348976474	39	5	NA	photopic	wn	TRUE	ttz
13.36444056814263	39	5	NA	photopic	wn	TRUE	ttz
7.3983948825430055	39	5	NA	photopic	wn	TRUE	ttz
7.077899964932552	40	6	NA	photopic	wn	TRUE	ttz
6.493129701064394	40	6	NA	photopic	wn	TRUE	ttz
3.7912471284482727	40	6	NA	photopic	wn	TRUE	ttz
8.55039	41	6	NA	photopic	wn	TRUE	ttz
9.819568496516137	41	6	NA	photopic	wn	TRUE	ttz
9.050096393652563	41	6	NA	photopic	wn	TRUE	ttz
15.253220926233432	44	4	0	photopic	wn	FALSE	ttz
13.636945593376609	44	4	0	photopic	wn	FALSE	ttz
13.877787736695776	45	4	0	photopic	wn	FALSE	ttz
22.154774043038657	45	4	0	photopic	wn	FALSE	ttz
17.257716482854025	46	4	0	photopic	wn	FALSE	ttz
16.986429167993148	46	4	0	photopic	wn	FALSE	ttz
17.8351	47	4	0	photopic	wn	FALSE	ttz
13.773775282351135	47	4	0	photopic	wn	FALSE	ttz

## Sheet: sex
animal_number	sex (0=male, 1=female)
1	0
2	0
3	0
4	1
5	1
6	1
7	0
8	1
9	1
10	1
11	1
12	0
13	1
14	0
15	0
16	0
17	0
18	1
19	0
20	1
21	1
22	1
23	0
24	1
25	0
26	1
27	1
28	1
29	0
30	1
31	1
32	1
33	0
34	1
35	0
36	1
37	0
38	1
39	1
40	0
41	0
42	0
43	1
44	0
45	1
46	0
47	0

[truncated: 2 more sheets: fig_S4, fig_S5]
